# Supplementary material for: Uncovering of intraspecies macular heterogeneity in cynomolgus monkeys using hybrid machine learning optical coherence tomography image segmentation
Source: Sci Rep. 2021 Oct 19;11:20647. doi: 10.1038/s41598-021-99704-z (PMC8526684; doi:10.1038/s41598-021-99704-z)
Supplement: Supplementary file 1 — Supplementary Information. [file 41598_2021_99704_MOESM1_ESM.csv]

Individual.name.standardized	Eye	animal.weight..KG.	Study.number	Sex	Origin	Age..months.	hFCret	hFCcho	hT1ret	hT1cho	hT2ret	hT2cho	hT3ret	hT3cho	hT4ret	hT4cho	hN1ret	hN1cho	hN2ret	hN2cho	hN3ret	hN3cho	hN4ret	hN4cho	aT1ret	aT1cho	aT2ret	aT2cho	aT3ret	aT3cho	aT4ret	aT4cho	aN1ret	aN1cho	aN2ret	aN2cho	aN3ret	aN3cho	aN4ret	aN4cho	vZ1cho	vZ2cho	vZ3cho	vQ1cho	vQ2cho	vQ3cho	vQ4cho	vQ5cho	vS1cho
1	left	NA	8344960	male	Mauritius	NA	183.3	191.1	249.6	202.8	327.6	198.9	315.9	210.6	284.7	195	265.2	187.2	351	195	347.1	187.2	339.3	195	99081.3069610596	95332.767074585	146876.975494385	103527.44682312	161456.345046997	100663.286911011	148706.855438232	102274.376861572	102223.926864624	94815.6270904541	156344.615203857	94278.5971069336	173668.804672241	90300.5972290039	169591.354797363	93642.1171264648	0.160223373509766	0.45191606325	0.742503823740234	0.160223373509766	0.0154603772402344	0.566310769664062	0.0150719255507813	0.597576814535156	0.160223373509766
1	right	NA	8344960	male	Mauritius	NA	183.3	202.8	253.5	179.4	319.8	191.1	323.7	195	292.5	191.1	261.3	195	347.1	195	354.9	187.2	343.2	179.4	101357.745002747	97452.4248123169	145885.192201614	92290.5795574188	163922.52309227	95865.709733963	151408.567474365	95383.6697101593	102241.485046387	100465.17496109	156028.117702484	98778.0348777771	177439.728759766	97090.8947944641	170308.553407669	93194.4046020508	0.160690451302734	0.455877299150391	0.747228715228516	0.160690451302734	0.0161017435117187	0.593095615015625	0.0162873289199219	0.577621326931641	0.160690451302734
10	left	NA	8344960	female	Mauritius	NA	202.8	198.9	292.5	202.8	327.6	222.3	315.9	191.1	292.5	202.8	315.9	187.2	347.1	183.3	331.5	183.3	315.9	179.4	115953.589517593	98963.669588089	157342.729345322	101859.809576035	162072.869325638	103161.239570618	147536.179386139	100320.089582443	121635.889493942	96764.0695972443	167002.639305115	92914.769613266	170596.319290161	92053.2596168518	159230.719337463	94087.8896083832	0.157879956	0.424405488	0.777257988	0.157879956	0.01756014	0.568867884	0.018168696	0.597066756	0.157879956
10	right	NA	8344960	female	Mauritius	NA	198.9	191.1	292.5	191.1	327.6	191.1	319.8	183.3	288.6	171.6	312	187.2	351	183.3	339.3	183.3	315.9	187.2	114908.779521942	94216.1996078491	157416.049345016	95719.259601593	163484.279319763	95169.3596038818	149809.099376678	94637.7896060944	119106.349504471	94307.8496074677	168212.419300079	92254.8896160126	173877.389276505	93739.6196098328	160770.439331055	94857.7496051788	0.152747556	0.421685316	0.771883632	0.152747556	0.017897412	0.582446748	0.01745016	0.575774628	0.152747556
100	left	NA	8372987	female	Mauritius	NA	195	183.3	308.1	183.3	327.6	183.3	315.9	195	284.7	202.8	319.8	179.4	362.7	187.2	354.9	179.4	347.1	179.4	116965.620658875	94461.5145721436	158048.0026474	91586.4344329834	160432.292762756	95955.7996444702	146415.277084351	99265.9248046875	117741.135696411	93156.3795089722	169964.453224182	89127.4843139648	179744.50869751	91245.9644165039	172366.658340454	87841.264251709	0.145512121582031	0.402245245361328	0.732196447753906	0.145512121582031	0.0181204956054687	0.534891345214844	0.017979541015625	0.563450311279297	0.145512121582031
100	right	NA	8372987	female	Mauritius	NA	191.1	179.4	296.4	179.4	327.6	179.4	315.9	191.1	292.5	187.2	300.3	179.4	354.9	179.4	354.9	191.1	343.2	195	113313.436790466	89536.5914154053	155957.1824646	89497.9814147949	161614.547554016	95463.2265090942	148968.772354126	93185.2364730835	112406.101776123	90810.7214355469	167694.622650146	87760.5313873291	178622.252822876	92297.2064590454	171420.487709045	93725.7764816284	0.151086337219727	0.42368066250293	0.745985749484863	0.151086337219727	0.0194756564345703	0.562329174172852	0.0200837639418945	0.567777817438477	0.151086337219727
101	left	NA	8372987	female	Mauritius	NA	183.3	195	261.3	191.1	312	191.1	300.3	187.2	276.9	183.3	296.4	183.3	351	183.3	358.8	175.5	351	179.4	101479.471603394	96660.1365280151	145783.447303772	92432.3414611816	155050.847450256	93108.0164718628	139934.032211304	92181.3764572144	109529.656730652	93687.1664810181	163717.79258728	87528.871383667	178699.472824097	88725.7814025879	173988.052749634	88088.7163925171	0.149856446765625	0.414995939890625	0.707257953125	0.149856446765625	0.0186436486015625	0.532252729375	0.01904662115625	0.552310893882813	0.149856446765625
101	right	NA	8372987	female	Mauritius	NA	187.2	187.2	257.4	195	319.8	206.7	308.1	183.3	280.8	191.1	288.6	191.1	358.8	183.3	358.8	187.2	347.1	187.2	103487.191635132	98262.4515533447	146652.172317505	94266.3164901733	157676.32749176	98416.8915557861	144740.977287292	91969.0214538574	109742.011734009	94806.8564987183	164374.162597656	91737.3614501953	180089.432846069	98513.416557312	171729.367713928	92432.3414611816	0.154014987	0.430015802617188	0.745576271304688	0.154014987	0.01948106234375	0.569428178179687	0.0197102513125	0.566972582085937	0.154014987
102	left	NA	8372987	female	Mauritius	NA	195	218.4	280.8	195	331.5	202.8	339.3	206.7	312	210.6	312	210.6	366.6	191.1	370.5	202.8	358.8	202.8	114413.821807861	106486.38168335	150493.867378235	100810.711593628	167850.062652588	104575.186653137	158988.067512512	101486.386604309	121479.451919556	108185.221710205	169007.362670898	98474.8065567017	183390.587898254	99401.4465713501	177791.137809753	97451.6415405273	0.162781465054687	0.452590916039062	0.772309527445312	0.162781465054687	0.020741601671875	0.587378585625	0.0210199025625	0.595760353625	0.162781465054687
102	right	NA	8372987	female	Mauritius	NA	191.1	187.2	276.9	183.3	327.6	187.2	335.4	179.4	308.1	183.3	304.2	187.2	358.8	187.2	366.6	198.9	358.8	187.2	114047	91981.5	149283.5	90889.5	165917	90324	160086.5	90304.5	116406.5	93522	165644	92157	181400	91903.5	179489	98923.5	0.155739636	0.446733846	0.77354784	0.155739636	0.020377071	0.590602779	0.023832783	0.585469053	0.155739636
103	left	NA	8372987	female	Mauritius	NA	206.7	195	296.4	187.2	343.2	187.2	319.8	179.4	292.5	195	304.2	183.3	362.7	175.5	358.8	179.4	343.2	179.4	118440.990730286	95974.7146453857	159542.287719727	92910.4844970703	166087.878036499	93137.4645080566	149725.402244568	93931.8945465088	118819.290748596	97658.1497268677	168526.913154602	88408.7142791748	181390.113777161	89070.7393112183	171799.208312988	88862.6743011475	0.155378942871094	0.420561511230469	0.751522888183594	0.155378942871094	0.0181909729003906	0.558250653076172	0.0195065490722656	0.576136224365234	0.155378942871094
103	right	NA	8372987	female	Mauritius	NA	210.6	191.1	292.5	187.2	331.5	179.4	312	191.1	292.5	183.3	312	187.2	362.7	191.1	362.7	183.3	354.9	183.3	122034.840904236	98263.4297561646	154548.727478027	94801.984588623	161037.572792053	92059.3094558716	147947.392158508	96353.0146636963	125496.286071777	94366.9395675659	167392.01309967	93648.1695327759	180955.068756104	95861.2246398926	176073.998519897	88219.5642700195	0.153757965087891	0.429003125	0.754208856201172	0.153757965087891	0.0185355285644531	0.574170690917969	0.0194517333984375	0.571054028320312	0.153757965087891
104	left	NA	8372987	female	Mauritius	NA	202.8	179.4	288.6	175.5	327.6	183.3	323.7	198.9	284.7	198.9	312	191.1	354.9	187.2	358.8	179.4	354.9	179.4	118624.487731934	87516.0057067871	154342.250061035	88433.2857666016	163309.130645752	97793.2863769531	149961.769775391	97793.2863769531	121282.727905273	93132.006072998	167128.010894775	94030.5661315918	178172.81161499	91802.8859863281	174466.251373291	87422.4057006836	0.149758515738281	0.424016461765137	0.771050660673828	0.149758515738281	0.0196331633486328	0.581619032602051	0.0185663104536133	0.575248616034668	0.149758515738281
104	right	NA	8372987	female	Mauritius	NA	210.6	191.1	292.5	187.2	331.5	179.4	312	191.1	292.5	183.3	312	187.2	362.7	191.1	362.7	183.3	354.9	183.3	122034.840904236	98263.4297561646	154548.727478027	94801.984588623	161037.572792053	92059.3094558716	147947.392158508	96353.0146636963	125496.286071777	94366.9395675659	167392.01309967	93648.1695327759	180955.068756104	95861.2246398926	176073.998519897	88219.5642700195	0.153757965087891	0.429003125	0.754208856201172	0.153757965087891	0.0185355285644531	0.574170690917969	0.0194517333984375	0.571054028320312	0.153757965087891
105	left	NA	8372987	female	Mauritius	NA	198.9	183.3	280.8	175.5	315.9	179.4	304.2	183.3	280.8	191.1	300.3	179.4	343.2	179.4	339.3	179.4	323.7	171.6	113259.272668839	93847.6480674744	148492.821943283	88679.1731739044	155385.121801376	94051.4230632782	143992.24703598	95329.6480369568	117538.547580719	87641.7731952667	160274.721700668	88141.948184967	171983.521459579	90550.198135376	165666.496589661	89253.4481620789	0.144009044683594	0.393506473361328	0.727559259425781	0.144009044683594	0.0176475068789063	0.537305963255859	0.0167119944277344	0.549400268224609	0.144009044683594
105	right	NA	8372987	female	Mauritius	NA	202.8	191.1	284.7	179.4	315.9	179.4	308.1	175.5	284.7	175.5	296.4	175.5	343.2	179.4	335.4	191.1	323.7	187.2	115187.610572815	93459.0195236206	149555.167236328	88257.3942718506	157840.937637329	90924.4094009399	143388.876937866	88560.034286499	116227.935623169	92153.8844604492	160488.037765503	88389.7992782593	172065.018325806	95274.8596115112	162247.132850647	93912.9795455933	0.146365679931641	0.4061998046875	0.728108764648438	0.146365679931641	0.018606005859375	0.550944506835938	0.0177054626464844	0.547052593994141	0.146365679931641
106	left	NA	8372987	female	Mauritius	NA	187.2	191.1	280.8	187.2	335.4	191.1	319.8	195	284.7	187.2	300.3	187.2	358.8	187.2	358.8	198.9	343.2	179.4	110288.625335693	94177.7895584106	155797.117538452	91605.3494338989	163666.757919312	96977.2096939087	146736.832099915	94650.6645812988	114847.140556335	97317.6797103882	166711.073066711	92153.8844604492	181068.558761597	95728.8196334839	173917.688415527	93875.1495437622	0.151355266664062	0.420392331386719	0.762161282824219	0.151355266664062	0.0181498515117187	0.567134153613281	0.0188356337929688	0.578433975292969	0.151355266664062
106	right	NA	8372987	female	Mauritius	NA	187.2	179.4	280.8	175.5	327.6	179.4	308.1	187.2	292.5	179.4	284.7	167.7	354.9	183.3	354.9	183.3	347.1	195	108207.975234985	89638.1893386841	152241.097366333	88011.4992599487	160697.102775574	90905.4944000244	147134.047119141	91548.6044311523	108340.380241394	91605.3494338989	160941.997787476	87387.3042297363	177777.348602295	91170.3044128418	172253.168334961	95464.0096206665	0.145519952392578	0.406387744140625	0.729032800292969	0.145519952392578	0.0176271545410156	0.549276544189453	0.0187156372070313	0.549801208496094	0.145519952392578
107	left	NA	8372987	male	Mauritius	NA	183.3	191.1	276.9	179.4	331.5	179.4	331.5	179.4	308.1	175.5	288.6	163.8	351	167.7	358.8	171.6	351	175.5	110175.1353302	89486.8693313599	152014.117355347	86630.7041931152	167184.9480896	88938.3343048096	155986.267547607	90016.4893569946	110799.330360413	87708.8592453003	159769.267730713	84493.3090896606	178042.158615112	86346.9791793823	174371.6484375	86800.939201355	0.139458905029297	0.402300061035156	0.718915393066406	0.139458905029297	0.0185042053222656	0.533920324707031	0.0187234680175781	0.550067456054688	0.139458905029297
107	right	NA	8372987	male	Mauritius	NA	198.9	175.5	276.9	175.5	335.4	183.3	331.5	163.8	304.2	171.6	280.8	167.7	351	167.7	358.8	179.4	354.9	179.4	111839.655410767	88824.8442993164	151427.752326965	90754.1743927002	166901.223075867	85893.0191574097	155437.732521057	83112.5140228271	110874.990364075	86441.55418396	156932.017593384	84058.2640686035	178193.478622437	86952.2592086792	175184.993476868	88673.5242919922	0.144627239990234	0.413599920654297	0.730089959716797	0.144627239990234	0.0187391296386719	0.552463684082031	0.0185042053222656	0.553982861328125	0.144627239990234
109	right	2.4-3.3	8346780	male	Asian	34-43	191.1	183.3	288.6	187.2	339.3	175.5	335.4	183.3	312	187.2	280.8	187.2	351	187.2	354.9	183.3	339.3	183.3	114388.071109772	92951.621837616	158072.969623566	92817.0718421936	168701.419261932	89610.2969512939	163746.494430542	94745.6217765808	111114.021221161	92413.4218559265	162625.244468689	92570.3968505859	173769.469089508	92278.8718605042	172626.794128418	92121.8968658447	0.136890218496094	0.430433716894531	0.715469350292969	0.136890218496094	0.0173923802734375	0.56018973609375	0.0179684336328125	0.5503525171875	0.136890218496094
11	left	3.1	8372968	male	Mauritius	NA	198.9	206.7	261.3	198.9	312	206.7	323.7	198.9	292.5	206.7	284.7	195	347.1	210.6	358.8	206.7	351	191.1	109873.785423279	102433.505058289	141948.532007217	100425.004959106	159905.522893906	101830.955028534	149681.257389069	99380.5849075317	112123.305534363	101007.469987869	157835.767791748	100947.214984894	177700.833772659	100927.129983902	173943.938587189	97773.784828186	0.163907265044922	0.456814063591797	0.751329269009766	0.163907265044922	0.0153240522773437	0.586882922541016	0.0157305726953125	0.590205785087891	0.163907265044922
11	right	3.1	8372968	male	Mauritius	NA	195	195	261.3	187.2	308.1	187.2	308.1	195	284.7	195	284.7	206.7	347.1	183.3	354.9	195	354.9	179.4	108747.846664429	93363.6571350098	141984.035644531	92329.377166748	154236.275268555	96148.2570495605	146916.755493164	99609.1169433594	109623.006637573	94775.8470916748	158850.755126953	101558.336883545	175240.114624023	93542.6671295166	175558.354614258	94636.6170959473	0.151136313800781	0.422623199263672	0.691352375994141	0.151136313800781	0.0140833930234375	0.541456163918945	0.0141874575039063	0.544248560811523	0.151136313800781
110	left	2.4-3.3	8346780	male	Asian	34-43	222.3	171.6	273	191.1	331.5	202.8	323.7	191.1	304.2	187.2	280.8	191.1	347.1	191.1	347.1	175.5	339.3	183.3	113839.367656708	92943.6280860901	154609.186817169	100190.607936859	164412.616615295	97656.3879890442	152029.50687027	90765.0881309509	116551.427600861	92232.2681007385	159766.546710968	94788.7180480957	174282.736412048	92654.638092041	167345.976554871	88119.7181854248	0.143619852462891	0.435860596136719	0.713944386304687	0.143619852462891	0.0175416044589844	0.549962386921875	0.0179863823085937	0.564314608751953	0.143619852462891
110	right	2.4-3.3	8346780	male	Asian	34-43	206.7	183.3	269.1	187.2	327.6	175.5	331.5	187.2	312	175.5	276.9	175.5	343.2	187.2	351	179.4	347.1	179.4	108266.046318054	92054.6218681335	154395.269748688	90888.5219078064	162198.169483185	86582.9220542908	161705.819499969	94700.7717781067	110687.946235657	91045.4969024658	159283.919582367	91381.8718910217	171639.094161987	89520.5969543457	174622.619060516	91404.2968902588	0.137880645818359	0.431206632033203	0.716511554832031	0.137880645818359	0.01853560734375	0.555152473044922	0.0184583756464844	0.555571730830078	0.137880645818359
111	right	2.4-3.3	8346780	male	Asian	34-43	234	163.8	276.9	179.4	339.3	191.1	335.4	195	308.1	191.1	296.4	191.1	351	187.2	362.7	191.1	351	191.1	116883.143766403	87859.1953125	155301.091716766	94701.7449474335	166389.741125107	93629.2450046539	161757.541372299	96117.4448719025	123425.393417358	86893.9453639984	165554.191169739	92084.8450870514	177114.740552902	91956.1450939178	176987.040559769	98970.294719696	0.148732355092773	0.452377024179688	0.740768385244141	0.148732355092773	0.0169469998583984	0.579121629902344	0.0178845792675781	0.579192200395508	0.148732355092773
112	left	2.4-3.3	8346780	male	Asian	34-43	214.5	195	276.9	187.2	323.7	175.5	323.7	175.5	308.1	187.2	304.2	198.9	351	171.6	358.8	179.4	354.9	183.3	114948.696090698	97234.7966918945	152309.744819641	91202.4718971252	158767.144599915	89251.496963501	158185.094619751	92054.6218681335	123941.12078476	96091.1217308044	167155.094314575	92189.1718635559	174240.394073486	90686.6969146729	177403.318965912	91964.9218711853	0.143772321009766	0.440595799800781	0.724587783746094	0.143772321009766	0.0185135411445312	0.551290888181641	0.0188996996308594	0.576479454589844	0.143772321009766
112	right	2.4-3.3	8346780	male	Asian	34-43	226.2	163.8	288.6	171.6	315.9	167.7	327.6	167.7	312	159.9	292.5	179.4	351	171.6	358.8	175.5	351	179.4	120599.795898438	86381.0970611572	152466.719814301	85237.4221000671	159462.319576263	81537.2972259521	158588.744606018	84362.8471298218	123582.320796967	80819.6972503662	162602.819469452	88982.3969726563	174330.094070435	85102.8721046448	178098.493942261	90126.0719337463	0.131507376	0.40719158025	0.6770300355	0.131507376	0.0168999285	0.529062261	0.01776800025	0.520491426	0.131507376
113	left	2.4-3.3	8346780	male	Asian	34-43	195	175.5	257.4	175.5	323.7	179.4	315.9	187.2	292.5	183.3	292.5	183.3	351	179.4	347.1	171.6	331.5	171.6	103378.223079681	92640.5937957764	147555.665121078	89545.359003067	157923.619426727	93419.8137435913	150174.709945679	93311.5887508392	112317.607481003	90605.9639320374	162620.584112167	88592.9790668488	174222.30333519	88008.5641059875	167360.838794708	84545.3643379211	0.142825694260742	0.421654362669922	0.712866524576172	0.142825694260742	0.0168567355556641	0.544832674953125	0.0174928387841797	0.555338637953125	0.142825694260742
113	right	2.4-3.3	8346780	male	Asian	34-43	195	179.4	265.2	179.4	323.7	171.6	308.1	179.4	288.6	183.3	288.6	171.6	351	167.7	347.1	171.6	331.5	187.2	107577.352798462	89480.4240074158	150326.224935532	89307.2640190125	159611.92931366	86969.6041755676	146256.965208054	90670.8989276886	109785.142650604	88614.6240653992	162425.779125214	85432.8092784882	172923.603422165	85865.7092494965	167057.808815002	90216.3539581299	0.147288676589844	0.437577462841797	0.712538213232422	0.147288676589844	0.0173697220302734	0.554928248773437	0.01740050121875	0.560417204051758	0.147288676589844
114	right	2.4-3.3	8346780	male	Asian	34-43	234	159.9	300.3	187.2	323.7	183.3	312	171.6	284.7	175.5	308.1	183.3	351	179.4	354.9	195	339.3	187.2	124703.57075882	87973.2720069885	158633.594604492	94207.4217948914	157399.219646454	89318.7719612122	147398.669986725	88870.2719764709	128874.620616913	83824.6471481323	167895.119289398	94028.0218009949	172289.419139862	92749.7968444824	173389.244102478	98939.0966339111	0.135949853386719	0.426903723185547	0.712385175578125	0.135949853386719	0.0189548651289063	0.549988982427734	0.017388164984375	0.552956886222656	0.135949853386719
115	left	2.4-3.3	8346780	male	Asian	34-43	222.3	167.7	288.6	183.3	351	179.4	335.4	175.5	312	183.3	312	183.3	370.5	183.3	362.7	175.5	347.1	179.4	117244.897027969	89125.9177398682	164020.155841827	92516.5776538849	169494.755702972	88894.2577457428	157953.875995636	89294.3977355957	122973.216882706	88115.0377655029	178277.77548027	93843.3576202393	180782.915416718	89083.7977409363	174549.155574799	87799.1377735138	0.152260003060547	0.435166974453125	0.708725412222656	0.152260003060547	0.0164107937382812	0.554866955226562	0.0158973509589844	0.556717286751953	0.152260003060547
116	right	2.4-3.3	8346780	male	Asian	34-43	198.9	195	280.8	191.1	331.5	187.2	319.8	179.4	292.5	198.9	280.8	187.2	351	198.9	351	183.3	343.2	183.3	110559.031099319	95560.5309505463	156441.97155571	95652.5709514618	160306.651594162	92546.2209205627	150090.211492538	90590.3709011078	108165.991075516	97102.2009658813	163045.841621399	99518.2509899139	172985.161720276	93972.8409347534	169947.841690063	93144.4809265137	0.130710238280273	0.438298531236328	0.714273293045898	0.130710238280273	0.0141715829277344	0.564219191980469	0.0156444070126953	0.558536642361328	0.130710238280273
117	left	2.4-3.3	8346780	male	Asian	34-43	202.8	179.4	296.4	183.3	347.1	183.3	335.4	187.2	308.1	187.2	312	183.3	362.7	175.5	351	179.4	335.4	191.1	115163.085784912	91885.3696174622	167089.053394318	92841.8446655273	169554.633518219	92267.9596366882	156630.592868805	92629.2946548462	118776.435966492	91545.2896003723	171637.623622894	88888.4144668579	176568.783870697	88654.6094551086	165238.868301392	91205.2095832825	0.147889017896484	0.438813686951172	0.717862464742188	0.147889017896484	0.0161250633671875	0.554373339472656	0.0170759270546875	0.569101821798828	0.147889017896484
118	left	2.4-3.3	8346780	male	Asian	34-43	198.9	214.5	276.9	241.8	347.1	202.8	343.2	198.9	315.9	195	269.1	195	347.1	191.1	362.7	206.7	351	198.9	108414.243476868	111268.74830246	156096.590606689	111291.563301086	173916.104534149	98903.0190467834	164607.585094452	98401.0890769958	107136.603553772	99496.2090110779	152948.120796204	97351.5991401672	178775.699241638	98469.534072876	179482.964199066	97785.0841140747	0.144418937636719	0.472589869542969	0.781493535598633	0.144418937636719	0.0157879786484375	0.617043029676758	0.0161644261162109	0.605087970700195	0.144418937636719
118	right	2.4-3.3	8346780	male	Asian	34-43	195	191.1	276.9	191.1	343.2	198.9	347.1	191.1	315.9	206.7	269.1	198.9	347.1	183.3	358.8	198.9	354.9	214.5	106696.294963837	95139.7155075073	155465.01266098	101156.635223389	172203.811870575	95049.2355117798	165259.472198486	97311.2354049683	103710.455104828	94823.0355224609	155487.632659912	93827.755569458	176139.691684723	93601.5555801392	177496.891620636	101020.915229797	0.143779451712891	0.464414221857422	0.770254246212891	0.143779451712891	0.0200913541757812	0.596594771660156	0.0211193878710937	0.596862954363281	0.143779451712891
119	left	2.4-3.3	8346780	male	Asian	34-43	195	179.4	257.4	179.4	304.2	183.3	304.2	175.5	292.5	183.3	253.5	183.3	304.2	198.9	323.7	198.9	327.6	179.4	105652.216926575	88811.5774154663	142744.555847168	90486.8223667145	150388.335624695	87631.8274497986	146495.160737991	89472.2373962402	104732.011953354	89023.9324092865	143334.430830002	96597.9271888733	156593.820444107	94144.0472602844	161076.870313644	90486.8223667145	0.126353206576172	0.423756241555664	0.711467064036133	0.126353206576172	0.0153144290810547	0.551942779625977	0.0159744284189453	0.55199166846582	0.126353206576172
119	right	2.4-3.3	8346780	male	Asian	34-43	195	191.1	253.5	183.3	300.3	183.3	308.1	171.6	284.7	171.6	245.7	183.3	308.1	187.2	327.6	179.4	323.7	179.4	103829.112442017	92571.5677185059	140754.726531982	94305.1176757813	150808.31628418	87990.0428314209	145211.426422119	84498.1779174805	99916.2425384521	93710.7576904297	139863.186553955	94924.2426605225	156826.211135864	92522.0377197266	160144.721054077	88807.2878112793	0.136632958708984	0.439333068367187	0.7287804363125	0.136632958708984	0.0174920142890625	0.569145746275391	0.0176391183847656	0.563836625730469	0.136632958708984
12	left	3.2	8372968	male	Mauritius	NA	202.8	175.5	292.5	171.6	343.2	171.6	335.4	183.3	292.5	183.3	319.8	171.6	370.5	175.5	382.2	175.5	386.1	175.5	116094.5	88549.5	161724.5	86112	168413	89680.5	156108.5	92352	120989	87574.5	174516.5	86716.5	186723.5	87282	188946.5	88062	0.144903252	0.399339408	0.677453166	0.144903252	0.018094128	0.516558978	0.019220838	0.52291863	0.144903252
12	right	3.2	8372968	male	Mauritius	NA	202.8	175.5	304.2	175.5	343.2	179.4	319.8	179.4	288.6	179.4	312	183.3	374.4	171.6	378.3	179.4	374.4	183.3	119273	87009	164474	87379.5	165956	90558	149966	90714	118025	87477	175004	87886.5	186918.5	88725	187620.5	91864.5	0.14334255	0.402669462	0.68558217	0.14334255	0.018786846	0.525305586	0.019788366	0.524370834	0.14334255
120	left	2.4-3.3	8346780	male	Asian	34-43	206.7	198.9	319.8	191.1	366.6	195	358.8	202.8	323.7	191.1	339.3	195	386.1	187.2	390	187.2	378.3	191.1	123042.587467194	96922.7980041504	174149.356414795	96278.1280174255	180818.356277466	97945.3779830933	165500.886592865	98189.9079780579	130311.797317505	97923.147983551	182552.29624176	95766.8380279541	193422.766017914	93943.9780654907	186397.086162567	91743.2081108093	0.152992318623047	0.464465275751953	0.746595168310547	0.152992318623047	0.0180423114257812	0.585510818994141	0.0185608928320312	0.588946420810547	0.152992318623047
120	right	2.4-3.3	8346780	male	Asian	34-43	206.7	198.9	312	202.8	366.6	195	362.7	195	335.4	206.7	323.7	198.9	378.3	198.9	382.2	198.9	378.3	198.9	123254.134181976	102265.015171051	172543.111854553	100025.635276794	180889.891460419	97989.8353729248	171660.93189621	100772.095241547	124905.394104004	98804.1553344727	176569.471664429	98306.5153579712	189033.091075897	97854.1153793335	188037.811122894	98125.5553665161	0.150819247669922	0.457229160269531	0.761203079982422	0.150819247669922	0.0202142712480469	0.5896443699375	0.0191974118320313	0.589376187234375	0.150819247669922
121	left	2.5 to 4.6	8348808	female	Asian	48 - 84	241.8	195	292.5	191.1	304.2	198.9	292.5	187.2	273	191.1	304.2	195	335.4	183.3	327.6	195	319.8	191.1	130649.314161301	99710.3167247772	147327.832777023	98996.0317840576	149915.702562332	98822.2867984772	137713.943574905	93996.0371990204	132985.218967438	99729.621723175	158389.596858978	93687.1572246552	165919.546234131	95385.9970836639	158350.986862183	94073.2571926117	0.158722340655762	0.44173902773584	0.773448597333984	0.158722340655762	0.0197802105996094	0.581235134036133	0.0203260401342773	0.593846240299805	0.158722340655762
121	right	2.5 to 4.6	8348808	female	Asian	48 - 84	222.3	218.4	284.7	191.1	300.3	191.1	292.5	183.3	269.1	187.2	300.3	198.9	331.5	191.1	327.6	198.9	319.8	187.2	124143.529701233	101293.326593399	144760.267990112	94787.5421333313	148236.167701721	95443.9120788574	137385.758602142	91293.3374233246	125070.169624329	106312.626176834	156845.196987152	94903.3721237183	164934.991315842	95482.5220756531	158157.936878204	94999.8971157074	0.159879173400879	0.431539347476074	0.742043032316895	0.159879173400879	0.0189248061049805	0.568200398879883	0.0189573929428711	0.567499781865234	0.159879173400879
122	left	6.1 to 9.8	8348808	female	Asian	48 - 84	191.1	183.3	249.6	171.6	296.4	187.2	304.2	191.1	292.5	195	257.4	191.1	331.5	191.1	351	183.3	358.8	179.4	102499.358913422	89102.1203575134	136024.925285339	90953.4501571655	150140.023757935	94711.0997505188	146601.334140778	96654.0795402527	103489.178806305	94802.7497406006	146418.034160614	94802.7497406006	171127.871486664	93043.0699310303	174591.241111755	92071.5800361633	0.151325127844727	0.431209526566406	0.776524684573242	0.151325127844727	0.0189825454716797	0.582659298394531	0.0180587135947266	0.588033653678711	0.151325127844727
122	right	2.5 to 4.6	8348808	female	Asian	48 - 84	198.9	195	257.4	198.9	300.3	202.8	312	198.9	296.4	198.9	257.4	210.6	335.4	202.8	351	202.8	362.7	206.7	104955.578647614	101896.458972931	140442.454807281	96360.799571991	155730.673152924	101016.619068146	151165.503646851	99935.1491851807	105322.178607941	101584.849006653	149002.56388092	100998.289070129	173675.741210938	101804.808982849	176369.250919342	101786.478984833	0.160490126624023	0.449253576163086	0.819930118791992	0.160490126624023	0.0188139094941406	0.616665109865234	0.018652605515625	0.615052070080078	0.160490126624023
123	left	6.1 to 9.8	8348808	male	Asian	60-96	198.9	222.3	300.3	222.3	335.4	237.9	312	202.8	280.8	195	304.2	230.1	362.7	210.6	362.7	214.5	347.1	230.1	115736.145599365	109896.155319214	160166.482749939	114284.435531616	162721.007873535	111125.630378723	142934.916915894	103011.094985962	116360.340629578	116213.765625	167013.71308136	109536.770301819	182543.928833008	105640.28011322	171837.038314819	111144.545379639	0.176066807730469	0.488012022914062	0.869852479921875	0.176066807730469	0.0227087450859375	0.647744743582031	0.0210566332265625	0.666354380941406	0.176066807730469
123	right	6.1 to 9.8	8348808	male	Asian	60-96	202.8	214.5	300.3	210.6	335.4	210.6	308.1	218.4	273	198.9	296.4	214.5	354.9	198.9	354.9	202.8	335.4	198.9	114333.722646713	107871.072778702	159385.521718979	98627.0979690552	162572.821653366	109890.297737122	145122.272012711	103906.722860336	114018.797653198	110594.247722626	163720.371629715	104666.247844696	179115.646312714	100609.272928238	173020.921438217	101868.972902298	0.167277894978027	0.45596971282959	0.82093351184082	0.167277894978027	0.0209539236279297	0.621404926081543	0.019013466953125	0.615530908007813	0.167277894978027
124	left	6.1 to 9.8	8348808	male	Asian	60-96	195	187.2	288.6	187.2	323.7	195	315.9	183.3	288.6	191.1	304.2	179.4	354.9	179.4	362.7	191.1	358.8	191.1	114714.277118683	97017.5591011047	152507.977872849	99932.4187736511	160249.112003326	94910.1943378448	146166.188585281	93826.9694595337	114635.497127533	94220.8694152832	165506.676412582	91187.839756012	179944.109790802	94713.2443599701	175984.415235519	96190.3691940308	0.154672142904297	0.433097173158203	0.725911289898437	0.154672142904297	0.0204161496601563	0.549996910353516	0.02117480096875	0.567420602074219	0.154672142904297
125	left	6.1 to 9.8	8348808	male	Asian	60-96	198.9	191.1	284.7	187.2	335.4	195	308.1	191.1	284.7	191.1	300.3	187.2	362.7	175.5	339.3	187.2	335.4	187.2	106964.153564453	98297.154083252	158171.150482178	95599.9142456055	160361.390350342	97972.6741027832	145252.791259766	95153.7542724609	113372.633178711	95944.6742248535	169588.789794922	94808.9942932129	173158.069580078	93389.3943786621	166932.109954834	93693.5943603516	0.159470277213867	0.441760978356445	0.731558929801758	0.159470277213867	0.0155210138789063	0.563496016699219	0.0152134879628906	0.579089389617187	0.159470277213867
125	right	6.1 to 9.8	8348808	male	Asian	60-96	195	187.2	284.7	187.2	331.5	191.1	315.9	191.1	292.5	179.4	304.2	183.3	362.7	191.1	351	187.2	335.4	195	107187.233551025	95478.2342529297	155433.350646973	94403.394317627	161192.870300293	93206.8743896484	150931.190917969	93470.5143737793	111425.753295898	94646.7543029785	169527.949798584	92760.7144165039	177193.789337158	93592.1943664551	168209.74987793	96735.5941772461	0.157272371402344	0.44740498340332	0.736153728782227	0.157272371402344	0.0157109563564453	0.577180919961914	0.0165521301855469	0.574114705681641	0.157272371402344
126	left	6.1 to 9.8	8348808	male	Asian	60-96	210.6	257.4	331.5	237.9	358.8	222.3	331.5	241.8	296.4	226.2	335.4	237.9	382.2	253.5	374.4	226.2	362.7	234	127916.014083862	120756.093856812	175729.235610962	119208.183807373	172671.635513306	121252.953872681	154822.894943237	120087.243835449	128202.664093018	124616.313980103	181939.985809326	120316.563842773	187481.885986328	121558.713882446	181691.555801392	114698.22366333	0.19580137725	0.522102391417969	0.932740503375	0.19580137725	0.0271351696523437	0.703884862945312	0.0231411794179688	0.700681682777344	0.19580137725
126	right	6.1 to 9.8	8348808	male	Asian	60-96	214.5	206.7	315.9	206.7	354.9	210.6	335.4	237.9	308.1	198.9	343.2	210.6	378.3	218.4	370.5	218.4	362.7	234	124128.486061096	107219.567955017	171119.750782013	98731.0239086151	172794.825593948	112517.522359848	156053.077474594	103516.908370972	132104.960165024	107199.87295723	180238.534757614	108007.367866516	189555.26871109	107810.417888641	180021.889781952	113009.897304535	0.178946771611328	0.498349397797852	0.806217452146484	0.178946771611328	0.015582681484375	0.64016873700293	0.0173950150917969	0.631420416365234	0.178946771611328
127	left	6.1 to 9.8	8348808	male	Asian	60-96	206.7	191.1	323.7	202.8	362.7	198.9	339.3	202.8	304.2	206.7	331.5	187.2	386.1	191.1	390	195	382.2	202.8	125145.063995361	98664.9331512451	173608.025543213	99620.4331817627	174601.745574951	101798.973251343	158874.215072632	100117.293197632	127056.064056396	94881.1530303955	180181.865753174	93810.9929962158	193195.776168823	96295.2930755615	191609.646118164	100939.023223877	0.15979813086377	0.436735979068848	0.776842622251465	0.15979813086377	0.0183003481044922	0.578249661348633	0.0194689628618164	0.597559629005371	0.15979813086377
127	right	6.1 to 9.8	8348808	male	Asian	60-96	214.5	191.1	315.9	202.8	354.9	183.3	331.5	191.1	300.3	191.1	327.6	210.6	386.1	202.8	382.2	198.9	378.3	187.2	123730.923950195	97212.5731048584	169250.945404053	96448.1730804443	171009.065460205	94938.4830322266	156065.04498291	95282.4630432129	126234.334030151	102639.813278198	180736.055770874	101321.223236084	191093.676101685	98473.8331451416	188341.836013794	96677.4930877686	0.167380142742187	0.456800651085937	0.778915963488281	0.167380142742187	0.0193788406171875	0.606942731976562	0.0197702516601563	0.589624790320312	0.167380142742187
128	right	6.1 to 9.8	8348808	male	Asian	60-96	210.6	218.4	296.4	206.7	319.8	214.5	292.5	214.5	276.9	218.4	308.1	226.2	343.2	198.9	343.2	206.7	331.5	202.8	122417.512634277	115981.313018799	154216.550720215	105577.67364502	149612.990997314	107483.993530273	139736.631591797	107260.913543701	125439.232452393	108700.793457031	163646.750152588	103934.993743896	170967.829711914	100061.513977051	166932.109954834	100365.71395874	0.186419311845703	0.502732466455078	0.825409890498047	0.186419311845703	0.0179454470507813	0.642486444960938	0.0174434765039062	0.6502669884375	0.186419311845703
129	left	6.1 to 9.8	8348808	male	Asian	60-96	210.6	187.2	308.1	191.1	351	195	331.5	198.9	304.2	198.9	335.4	183.3	378.3	183.3	378.3	191.1	362.7	179.4	120930.5	99742.5	167067.5	96310.5	168588.5	98533.5	157122.5	98631	131129	94048.5	181068.5	90636	188420	88374	185651	92215.5	0.15490098	0.421386888	0.734090916	0.15490098	0.019008132	0.551508672	0.019611696	0.565349304	0.15490098
129	right	6.1 to 9.8	8348808	male	Asian	60-96	198.9	210.6	323.7	191.1	351	191.1	327.6	198.9	292.5	183.3	327.6	187.2	378.3	206.7	378.3	206.7	370.5	195	125084	101887.5	170655.5	96369	168218	99255	154353.5	95316	123465.5	99411	179469.5	95569.5	188537	102960	184598	99781.5	0.159762564	0.430440348	0.750436752	0.159762564	0.020058168	0.578230848	0.019396728	0.563191356	0.159762564
13	left	3	8372968	male	Mauritius	NA	187.2	195	265.2	191.1	315.9	198.9	315.9	198.9	292.5	195	276.9	198.9	347.1	198.9	354.9	195	347.1	214.5	105623	96778.5	145149.5	96252	157688	101127	150785	100405.5	107202.5	97909.5	158312	98982	174614	98572.5	174536	97324.5	0.160877496	0.436220382	0.740398698	0.160877496	0.020264088	0.562971084	0.021056958	0.57232695	0.160877496
13	right	3	8372968	male	Mauritius	NA	187.2	175.5	265.2	183.3	319.8	195	323.7	183.3	288.6	179.4	273	183.3	343.2	183.3	362.7	191.1	354.9	183.3	106691.821685791	91080.9914398193	144760.282287598	90984.4664382935	162000.64756012	93378.2864761353	148408.927345276	88320.3763961792	104645.491653442	90347.4014282227	154567.222442627	87413.0413818359	178023.797813416	93436.2014770508	176072.992782593	91853.1914520264	0.148113371054687	0.424081445390625	0.73252068540625	0.148113371054687	0.018580677109375	0.558050582945313	0.019366467859375	0.560604402882813	0.148113371054687
130	left	6.1 to 9.8	8348808	male	Asian	60-96	202.8	237.9	327.6	218.4	354.9	230.1	335.4	241.8	308.1	230.1	335.4	234	374.4	230.1	362.7	230.1	362.7	222.3	127115.840530396	116809.866294861	170214.71231842	112387.266624451	173491.71207428	136261.114845276	155964.113380432	116318.466331482	126911.090545654	120126.816047668	178097.586730957	114107.166496277	184548.211250305	118632.141159058	177032.886810303	112407.741622925	0.1949036295	0.568649317751953	0.941532762914063	0.1949036295	0.0194096423203125	0.731824236105469	0.020473686984375	0.738474515255859	0.1949036295
130	right	6.1 to 9.8	8348808	male	Asian	60-96	206.7	222.3	331.5	218.4	362.7	222.3	331.5	214.5	312	214.5	343.2	234	378.3	237.9	366.6	241.8	366.6	218.4	129900.440322876	119881.116065979	173060.737106323	110913.066734314	173553.137069702	112694.391601563	156824.063316345	102743.54234314	130985.615242004	119553.516090393	179960.811592102	116359.41632843	186227.161125183	123320.915809631	178425.186706543	110851.641738892	0.193206661716797	0.532490144771484	0.884606373386719	0.193206661716797	0.018859274390625	0.694068996128906	0.019886627859375	0.684281619779297	0.193206661716797
131	left	6.1 to 9.8	8348808	male	Asian	60-96	234	187.2	312	202.8	347.1	202.8	315.9	202.8	292.5	206.7	323.7	195	366.6	198.9	362.7	202.8	351	198.9	125474	101907	166638.5	101166	164162	99060	150668	101731.5	130836.5	97695	174945.5	98611.5	181614.5	99508.5	177363.5	100054.5	0.16335657	0.460982145	0.75060843	0.16335657	0.015839265	0.584509965	0.01539486	0.595846485	0.16335657
131	right	6.1 to 9.8	8348808	male	Asian	60-96	226.2	218.4	315.9	218.4	347.1	198.9	327.6	202.8	300.3	191.1	323.7	202.8	366.6	210.6	358.8	202.8	354.9	214.5	129939.5	107523	168062	107542.5	168159.5	102160.5	154158.5	100717.5	130290.5	106977	174828.5	105222	179567	105027	175803.5	103720.5	0.175382844	0.481756158	0.789339642	0.175382844	0.021332376	0.619515234	0.021465912	0.608782278	0.175382844
132	left	6.1 to 9.8	8348808	male	Asian	60-96	218.4	171.6	308.1	179.4	351	183.3	327.6	175.5	292.5	183.3	312	175.5	366.6	171.6	362.7	175.5	354.9	167.7	118691.08959198	90543.1758728027	166171.027427673	90764.1108627319	170008.262252808	89338.0759277344	151187.618110657	88856.035949707	124013.614349365	89398.3309249878	171975.592163086	85662.5210952759	183244.276649475	87510.3410110474	174827.662033081	85080.0561218262	0.146055700116211	0.408747397699219	0.672994477579102	0.146055700116211	0.0145905464326172	0.516157150177734	0.0139896032724609	0.537004575395508	0.146055700116211
132	right	6.1 to 9.8	8348808	male	Asian	60-96	210.6	179.4	304.2	179.4	351	187.2	327.6	175.5	288.6	175.5	308.1	179.4	362.7	191.1	354.9	175.5	347.1	175.5	118630.834594727	93274.735748291	165347.54246521	90824.3658599854	172338.122146606	88353.9109725952	150886.34312439	87249.2360229492	120538.909507751	91547.4258270264	170408.962234497	91085.4708480835	180572.97177124	91708.1058197021	171855.082168579	87530.4260101318	0.150439289966797	0.428209556918945	0.693835309019531	0.150439289966797	0.0148077856523438	0.552566548176758	0.0146479894042969	0.540022542705078	0.150439289966797
133	left	6.1 to 9.8	8348808	male	Asian	60-96	210.6	187.2	312	195	347.1	210.6	327.6	191.1	296.4	195	327.6	171.6	354.9	183.3	351	183.3	335.4	191.1	121038.472717285	97060.0741577148	166769.8699646	105293.753662109	167378.269927979	100406.273956299	153040.310791016	96836.9941711426	130570.072143555	88015.1947021484	172569.949615479	88927.7946472168	176058.109405518	92517.3544311523	169669.909790039	94139.7543334961	0.153773298779297	0.440909415351562	0.732079223818359	0.153773298779297	0.0154266305566406	0.564681010195312	0.0154983406347656	0.577382657783203	0.153773298779297
134	left	6.1 to 9.8	8348808	male	Asian	60-96	191.1	198.9	280.8	187.2	339.3	183.3	339.3	191.1	308.1	187.2	292.5	183.3	354.9	187.2	362.7	195	358.8	179.4	110640.573532104	94002.0930023193	155816.614974976	94498.9530181885	170626.865447998	92912.8229675293	159734.165100098	94842.9330291748	115169.643676758	93753.6629943848	164205.90524292	91823.5529327393	178500.185699463	92148.4229431152	178404.635696411	93486.1229858398	0.151665526124023	0.408784622016113	0.7407904595	0.151665526124023	0.0180857045776367	0.560322951976074	0.0185785897133789	0.552587835249023	0.151665526124023
134	right	6.1 to 9.8	8348808	male	Asian	60-96	198.9	187.2	280.8	183.3	343.2	175.5	343.2	183.3	312	183.3	284.7	183.3	358.8	183.3	362.7	187.2	366.6	191.1	112436.913589478	96868.5930938721	155682.844970703	90848.9429016113	171467.705474854	90428.5228881836	161148.305145264	91842.6629333496	111882.723571777	94498.9530181885	163537.055221558	95014.923034668	179513.015731812	91747.1129302979	180430.295761108	94804.7130279541	0.155473461285645	0.419484999317871	0.746975372977539	0.155473461285645	0.0182923983442383	0.567604932368652	0.0192702188554688	0.561292822727051	0.155473461285645
135	left	6.1 to 9.8	8348808	male	Asian	60-96	198.9	198.9	288.6	187.2	327.6	195	312	191.1	284.7	187.2	292.5	183.3	339.3	191.1	331.5	191.1	319.8	191.1	114075.515817642	95565.5964946747	155727.514289856	95996.1564788818	160707.034107208	94891.6765193939	146947.834611893	95827.6764850616	116490.395729065	94573.4365310669	161268.634086609	90492.4766807556	166285.593902588	96557.7564582825	159752.314142227	95434.5564994812	0.155491870864746	0.424423193399414	0.771526424950195	0.155491870864746	0.0187965640825195	0.575532525231445	0.0181595225068359	0.583461006528809	0.155491870864746
135	right	6.1 to 9.8	8348808	male	Asian	60-96	195	179.4	280.8	179.4	323.7	183.3	304.2	183.3	280.8	171.6	292.5	183.3	331.5	179.4	331.5	183.3	312	191.1	109474.863494873	92148.4229431152	153408.754898071	90562.2928924561	158644.895065308	89664.1228637695	144522.604614258	88651.2928314209	114424.353652954	91976.4329376221	158205.36505127	90485.8528900146	166231.565307617	88613.0728302002	159409.295089722	92721.7229614258	0.148477672262207	0.402146572204102	0.724994285875488	0.148477672262207	0.0185785897133789	0.544510878831055	0.0180857045776367	0.54596568495752	0.148477672262207
136	left	6.1 to 9.8	8348808	male	Asian	60-96	198.9	191.1	276.9	198.9	319.8	202.8	315.9	198.9	292.5	206.7	292.5	191.1	351	191.1	358.8	198.9	354.9	198.9	113438.541549683	95904.8928527832	149248.31388092	95352.0678939819	160879.113014221	101248.867454529	146647.989074707	99795.1425628662	114380.391479492	96150.5928344727	162352.312904358	94021.1929931641	177361.486785889	97624.7927246094	172999.312110901	97665.7427215576	0.158909566898437	0.4558514105625	0.75862715428125	0.158909566898437	0.0166211114765625	0.590177876601563	0.0163367547128906	0.591342822052734	0.158909566898437
136	right	6.1 to 9.8	8348808	male	Asian	60-96	195	206.7	296.4	195	331.5	198.9	312	210.6	292.5	195	296.4	195	347.1	195	347.1	198.9	347.1	198.9	118270.641189575	101207.917457581	155267.963432312	100020.367546082	160756.263023376	101248.867454529	148511.213935852	99058.0426177979	114544.191467285	103705.867271423	159731.51309967	97993.3426971436	174535.93699646	100102.267539978	169907.587341309	95659.1928710938	0.167568688992187	0.477379969412109	0.786374870736328	0.167568688992187	0.0174007993769531	0.619393240869141	0.0168412586484375	0.610119541253906	0.167568688992187
137	left	6.1 to 9.8	8348808	male	Asian	60-96	187.2	206.7	273	191.1	327.6	183.3	315.9	198.9	280.8	206.7	269.1	202.8	351	187.2	354.9	187.2	347.1	187.2	104669.82824707	100956.5586586	151976.212932587	96820.60912323	161292.946886063	100680.828689575	146757.038518906	106116.648078918	105516.713151932	105821.223112106	157904.407266617	99656.6888046265	175276.39531517	95914.6392250061	172183.280662537	91227.2297515869	0.163262463943359	0.455327646743164	0.738068627198242	0.163262463943359	0.0154133045117187	0.574001622634766	0.0157097142138672	0.588271632581055	0.163262463943359
137	right	6.1 to 9.8	8348808	male	Asian	60-96	202.8	214.5	276.9	195	331.5	187.2	312	183.3	284.7	183.3	265.2	206.7	351	175.5	351	187.2	347.1	187.2	110401.072603226	101409.543607712	153354.86277771	96899.3891143799	159874.907045364	93216.4245281219	145890.458616257	90715.1598091125	107348.347946167	99971.8087692261	156269.722450256	94890.4993400574	175768.770259857	89631.9349308014	172281.755651474	91621.1297073364	0.161341741045898	0.452876559214844	0.726884404512695	0.161341741045898	0.0154254377744141	0.575378188048828	0.0155785860810547	0.573378751823242	0.161341741045898
138	left	6.1 to 9.8	8348808	male	Asian	60-96	198.9	187.2	300.3	183.3	335.4	206.7	323.7	202.8	308.1	198.9	312	191.1	366.6	183.3	358.8	191.1	347.1	195	119029.863800049	95530.8930511475	160211.915115356	99257.343170166	163881.035232544	108334.593460083	154192.264923096	102525.153274536	121724.373886108	91250.2529144287	170244.665435791	91384.0229187012	178729.505706787	95091.3630371094	173550.695541382	97747.6531219482	0.152176755703125	0.426030706367187	0.755169123976563	0.152176755703125	0.0186368368535156	0.557371446363281	0.0199451074853516	0.585246439641602	0.152176755703125
138	right	6.1 to 9.8	8348808	male	Asian	60-96	210.6	183.3	296.4	179.4	335.4	183.3	327.6	191.1	300.3	206.7	315.9	191.1	366.6	183.3	351	210.6	347.1	198.9	119106.30380249	92091.0929412842	158587.565063477	92243.972946167	165314.28527832	95244.2430419922	154631.794937134	97728.5431213379	124361.553970337	94900.2630310059	171295.71546936	96467.2830810547	177353.585662842	97174.3531036377	171792.575485229	99543.9931793213	0.154719193699219	0.430751846777344	0.759776762285156	0.154719193699219	0.0189874295742187	0.577515011929687	0.0199459872304688	0.574080180328125	0.154719193699219
139	left	6.1 to 9.8	8348808	male	Asian	60-96	183.3	179.4	276.9	175.5	319.8	183.3	312	183.3	292.5	191.1	276.9	171.6	335.4	179.4	339.3	179.4	335.4	175.5	108548	87418.5	151857.5	88335	157805	93054	149790.5	92937	106988	87477	154743.5	87750	168237.5	91065	166833.5	91279.5	0.146394261	0.409651398	0.706601727	0.146394261	0.018383391	0.533799513	0.019371924	0.544698297	0.146394261
139	right	6.1 to 9.8	8348808	male	Asian	60-96	195	191.1	284.7	179.4	327.6	183.3	319.8	187.2	288.6	183.3	288.6	179.4	347.1	183.3	347.1	198.9	335.4	198.9	112819.113601685	92320.4129486084	154631.794937134	89033.4928436279	160995.425140381	93696.3329925537	150981.784820557	95072.253036499	112073.823577881	91403.1329193115	160059.035110474	91212.032913208	172117.445495605	96429.063079834	167779.475357056	98416.5031433105	0.151815576694336	0.420452497231445	0.745810574548828	0.151815576694336	0.0200414218876953	0.568495759833984	0.0179465836367187	0.559779306421875	0.151815576694336
14	left	2.3	8372968	female	Mauritius	NA	206.7	210.6	308.1	226.2	354.9	206.7	347.1	218.4	312	210.6	323.7	202.8	370.5	214.5	362.7	214.5	347.1	191.1	120650.747516632	108964.047756195	164368.746616364	107759.922780991	175781.146381378	105759.222822189	163017.421644211	109334.547748566	125504.297416687	107333.847789764	174483.396408081	101461.42291069	182561.29624176	109519.797744751	174928.996398926	105481.347827911	0.173828816542969	0.477442595800781	0.843730117194824	0.173828816542969	0.0208862332788086	0.631377970852051	0.0190961996020508	0.649812309262695	0.173828816542969
14	right	2.3	8372968	female	Mauritius	NA	202.8	198.9	312	191.1	354.9	191.1	339.3	195	308.1	187.2	315.9	195	366.6	206.7	354.9	206.7	347.1	187.2	121599.795883179	97525.744720459	165992.303031921	94839.8145904541	173616.048400879	99549.6498184204	157234.657608032	92343.0344696045	120067.680809021	98868.7097854614	172045.10332489	97242.0197067261	181049.643760681	102481.474960327	171610.058303833	97355.5097122192	0.163247354859375	0.445392212730469	0.792647422417969	0.163247354859375	0.0189681144609375	0.602101256976562	0.0195058301132813	0.597464433597656	0.163247354859375
140	left	6.1 to 9.8	8348808	male	Asian	60-96	202.8	191.1	292.5	179.4	335.4	175.5	354.9	183.3	327.6	191.1	296.4	191.1	347.1	187.2	374.4	183.3	374.4	198.9	118791.14166069	94870.8043422699	156446.977430344	85299.0354175568	174094.695447922	89533.459941864	167397.39620018	93433.0695037842	120268.266494751	98159.8689727783	160779.876943588	93807.2744617462	181460.624620438	96800.9141254425	183409.429401398	95914.6392250061	0.155259401985352	0.425932273138672	0.689050931311523	0.155259401985352	0.0148628293505859	0.553236005787109	0.0144732623134766	0.532411106999023	0.155259401985352
140	right	6.1 to 9.8	8348808	male	Asian	60-96	206.7	187.2	284.7	183.3	335.4	187.2	351	183.3	323.7	175.5	284.7	191.1	347.1	183.3	370.5	187.2	370.5	195	116644.187602997	95133.876203537	154693.760084152	91792.3559856415	171500.811180115	91235.4359493256	167502.920919418	87834.2457275391	115450.787525177	91275.2159519196	159407.690391541	92687.4060440063	178342.971626282	91513.8959674835	184827.112049103	91613.3459739685	0.149558019355469	0.423429746669922	0.6940407865625	0.149558019355469	0.0144909805371094	0.542340773076172	0.0140747225683594	0.546564057050781	0.149558019355469
141	left	6.1 to 9.8	8348808	male	Asian	60-96	218.4	198.9	312	195	358.8	191.1	347.1	191.1	323.7	198.9	323.7	191.1	374.4	191.1	382.2	187.2	378.3	191.1	129616.804138184	99276.4531707764	170091.785430908	98206.2931365967	174620.855575562	97766.7631225586	165352.505279541	98225.403137207	132655.294235229	97117.0231018066	176111.435623169	94250.5230102539	187749.425994873	92817.2729644775	188303.616012573	97824.0931243896	0.159344234390625	0.438220608515625	0.770880055136719	0.159344234390625	0.0203214223125	0.578114110464844	0.019171153125	0.59149397775	0.159344234390625
141	right	6.1 to 9.8	8348808	male	Asian	60-96	214.5	191.1	312	191.1	351	191.1	351	198.9	331.5	191.1	312	202.8	374.4	202.8	378.3	195	374.4	206.7	126119.674026489	97269.9031066895	166957.745330811	96276.1830749512	175977.665618896	96046.863067627	167244.395339966	97002.3630981445	124820.193984985	99620.4331817627	174563.52557373	101168.343231201	188265.396011353	99257.343170166	187233.455978394	100079.073196411	0.159027004119141	0.43588535472168	0.781207040630859	0.159027004119141	0.0193815154990234	0.594721564594727	0.0199697977578125	0.583019517500977	0.159027004119141
142	left	6.1 to 9.8	8348808	male	Asian	60-96	195	187.2	300.3	187.2	347.1	214.5	323.7	202.8	288.6	191.1	292.5	175.5	370.5	183.3	370.5	183.3	351	191.1	116861.031877518	94220.8694152832	162847.851711273	97628.1040325165	168639.181060791	100542.963705063	148017.518377304	97194.814081192	109967.782651901	91601.434709549	167889.771144867	92724.0495834351	186285.899078369	91975.639667511	177363.065080643	95914.6392250061	0.151194354641602	0.430158228606445	0.706877857683594	0.151194354641602	0.0154133045117187	0.548535794795898	0.0147019212265625	0.558385065755859	0.151194354641602
142	right	6.1 to 9.8	8348808	male	Asian	60-96	198.9	187.2	292.5	187.2	347.1	183.3	319.8	191.1	284.7	187.2	292.5	187.2	374.4	191.1	362.7	187.2	347.1	183.3	113650.747238159	95441.9592781067	161823.711826324	91089.3647670746	167043.886240005	93275.5095214844	148687.148302078	92231.6746387482	112469.047370911	97372.0690612793	169642.625947952	94201.1744174957	186226.814085007	94240.5644130707	173168.03055191	90616.6848201752	0.154118245916016	0.435664391196289	0.709970024868164	0.154118245916016	0.0148128445478516	0.567635690324219	0.0143448913886719	0.548840989803711	0.154118245916016
143	left	6.1 to 9.8	8348808	male	Asian	60-96	206.7	187.2	300.3	175.5	335.4	171.6	323.7	183.3	308.1	187.2	319.8	191.1	366.6	191.1	366.6	175.5	366.6	179.4	118727	91903.5	159228.5	86989.5	166053.5	87769.5	156206	92215.5	125493.5	93580.5	173132	93405	183194	89934	181322	88705.5	0.152990019	0.435644001	0.740203542	0.152990019	0.02134899	0.571480065	0.020825649	0.562192839	0.152990019
143	right	6.1 to 9.8	8348808	male	Asian	60-96	206.7	187.2	296.4	195	335.4	214.5	323.7	183.3	300.3	191.1	308.1	195	370.5	191.1	374.4	206.7	374.4	210.6	121203.5	96564	158897	99157.5	164805.5	99294	155387	91767	121613	97071	170480	94789.5	183525.5	95745	184169	100600.5	0.161511792	0.452678694	0.75164076	0.161511792	0.021766368	0.577593276	0.020881692	0.584078118	0.161511792
144	left	6.1 to 9.8	8348808	male	Asian	60-96	202.8	218.4	292.5	214.5	335.4	206.7	327.6	257.4	304.2	202.8	312	241.8	347.1	218.4	351	214.5	339.3	214.5	115152.437505722	109693.357152939	157995.500299454	107326.446998596	164380.19071579	117888.037687302	156384.410194397	104541.846817017	122889.648010254	111384.007263184	167821.16094017	109633.687149048	173987.061342239	105237.996862411	171282.021165848	103467.786746979	0.194786963647461	0.500377626181641	0.810854148295898	0.194786963647461	0.0174630634814453	0.634065448295898	0.0161768566308594	0.643526406069336	0.194786963647461
145	left	2.5 to 4.6	8348808	female	Asian	48 - 84	179.4	195	261.3	191.1	339.3	187.2	327.6	191.1	300.3	198.9	280.8	195	351	191.1	351	187.2	343.2	183.3	101305.716596603	96775.9569683075	152366.437358856	94497.9671573639	169877.070905685	95038.5071125031	154779.562158585	96524.9919891357	108931.190963745	95830.012046814	161285.346618652	93378.2772502899	176228.415378571	96389.857000351	169818.155910492	90830.0174617767	0.153964694210449	0.429842766805664	0.751774842408691	0.153964694210449	0.0192972759082031	0.566075048238281	0.0190134924389648	0.577231792628906	0.153964694210449
145	right	2.5 to 4.6	8348808	female	Asian	48 - 84	191.1	191.1	269.1	187.2	343.2	191.1	327.6	183.3	300.3	167.7	269.1	191.1	351	195	351	191.1	347.1	187.2	105765.171226501	94691.0171413422	156130.912046432	93880.2072086334	167965.876064301	93706.462223053	153350.992277145	91428.4724121094	105726.561229706	97528.8519058228	158215.851873398	94304.9171733856	176884.785324097	97857.0368785858	169683.020921707	94343.5271701813	0.157712148681152	0.44133983897168	0.762197991552246	0.157712148681152	0.0194543422207031	0.586905243829102	0.0196498632480469	0.577528381226074	0.157712148681152
146	left	2.5 to 4.6	8348808	female	Asian	48 - 84	202.8	195	273	183.3	323.7	187.2	327.6	191.1	300.3	195	300.3	195	343.2	187.2	358.8	191.1	343.2	187.2	110736.123535156	95148.6930389404	150351.154800415	92282.1929473877	162619.775192261	94804.7130279541	154402.47492981	98206.2931365967	120654.213851929	98531.1631469727	161473.17515564	94785.6030273438	175022.165588379	95683.7730560303	173340.485534668	92435.0729522705	0.15906675292041	0.427569905496094	0.76179372609082	0.15906675292041	0.0195246111835937	0.573328759751465	0.0194928121425781	0.577017448509277	0.15906675292041
146	right	2.5 to 4.6	8348808	female	Asian	48 - 84	187.2	195	280.8	183.3	323.7	187.2	327.6	191.1	304.2	175.5	276.9	183.3	327.6	175.5	343.2	187.2	343.2	206.7	113029.323608398	93963.8730010986	150274.714797974	91938.2129364014	161855.375167847	94307.853012085	155912.164978027	93065.7029724121	110640.573532104	93314.1329803467	152071.054855347	88823.2828369141	167913.245361328	91326.6929168701	171544.145477295	97441.8931121826	0.152091148125	0.420583147640625	0.739247652480469	0.152091148125	0.018659922375	0.5614591711875	0.0189315137109375	0.560780192847656	0.152091148125
147	right	2.5 to 4.6	8348808	female	Asian	48 - 84	226.2	202.8	308.1	198.9	323.7	198.9	312	195	288.6	198.9	315.9	206.7	347.1	202.8	347.1	187.2	335.4	195	128746.17234993	99127.2729587555	156551.196777344	96774.5980072021	158534.371736526	100238.772935867	148734.646938324	101127.972917557	130672.772310257	103610.32286644	166702.896568298	99497.7729511261	173521.096427917	97219.1979980469	168723.121526718	98441.8479728699	0.164773352060547	0.449343579765625	0.807395442016602	0.164773352060547	0.0189984246533203	0.615365442709961	0.0193970455981445	0.602978108820801	0.164773352060547
148	left	2.5 to 4.6	8348808	female	Asian	48 - 84	202.8	195	308.1	195	339.3	195	312	187.2	284.7	187.2	312	187.2	354.9	183.3	351	171.6	347.1	175.5	124260.616567612	95172.4812011719	164538.452075958	97312.4112281799	158280.876996994	93395.2511787415	147691.036863327	95281.2912025452	122392.711544037	95680.2612075806	168038.507120132	93304.576177597	172426.177175522	88081.6961116791	173370.197187424	89206.0661258698	0.14936370421582	0.420079102593262	0.725511782176758	0.14936370421582	0.0163770293256836	0.547147238899414	0.0168317463144531	0.565234870230469	0.14936370421582
148	right	2.5 to 4.6	8348808	female	Asian	48 - 84	206.7	191.1	312	183.3	339.3	183.3	319.8	191.1	288.6	175.5	308.1	187.2	354.9	179.4	358.8	183.3	343.2	187.2	125312.446580887	92597.3111686707	164302.697072983	92415.9611663818	161907.87704277	92633.5811691284	150501.961898804	94918.5911979675	122574.061546326	94392.67619133	167512.592113495	90892.6211471558	173115.307184219	90221.6261386871	172771.742179871	95009.2661991119	0.147564639277344	0.417580352348633	0.711740133808594	0.147564639277344	0.0164455433105469	0.541977601791992	0.0161080146923828	0.554789326362305	0.147564639277344
149	left	2.5 to 4.6	8348808	female	Asian	48 - 84	210.6	191.1	284.7	187.2	327.6	187.2	308.1	210.6	273	195	296.4	179.4	343.2	179.4	347.1	183.3	339.3	210.6	112360.473587036	96218.8530731201	155893.054977417	93524.3429870605	159294.63508606	98225.403137207	144235.954605103	99219.1231689453	118150.803771973	94575.3930206299	162677.105194092	88670.4028320313	170875.295455933	92282.1929473877	169786.025421143	99161.7931671143	0.15823202809375	0.43334143144043	0.773750165512695	0.15823202809375	0.0200174963193359	0.577939620698731	0.0186342380351563	0.590500241899902	0.15823202809375
149	right	2.5 to 4.6	8348808	female	Asian	48 - 84	214.5	206.7	292.5	187.2	323.7	198.9	312	191.1	276.9	202.8	292.5	191.1	343.2	195	343.2	230.1	339.3	253.5	114290.583648682	95072.253036499	157402.745025635	96218.8530731201	158300.915054321	94670.9430236816	144541.714614868	98856.0331573486	117195.303741455	97499.2231140137	160555.895126343	95874.8730621338	171811.68548584	104971.233352661	170569.535446167	109118.103485107	0.158971355797363	0.436608782904785	0.786922918253418	0.158971355797363	0.0205103814550781	0.60170940385791	0.0174020251958008	0.583909890649414	0.158971355797363
15	left	2.2	8372968	female	Mauritius	NA	179.4	179.4	234	171.6	312	175.5	312	195	292.5	187.2	249.6	171.6	335.4	171.6	351	183.3	354.9	183.3	92213.0714569092	90656.2814331055	136806.622161865	86428.486366272	157232.312484741	92026.9364547729	149335.567359924	93976.7414855957	94568.2814941406	88764.3914031982	148891.552352905	84208.4113311768	172637.702728271	88165.9363937378	171883.80771637	89227.7114105225	0.144978393375	0.409978138492188	0.7201117398125	0.144978393375	0.019399209140625	0.543349747664063	0.0196038421484375	0.547737079351562	0.144978393375
15	right	2.2	8372968	female	Mauritius	NA	179.4	179.4	234	183.3	315.9	187.2	315.9	183.3	292.5	179.4	257.4	175.5	343.2	179.4	354.9	179.4	358.8	179.4	92122.9829406738	89759.6728668213	139725.99446106	90103.6528778076	157135.20501709	91594.232925415	150179.164794922	91556.0129241943	96403.6230773926	90791.6128997803	154077.604919434	88383.752822876	173741.795547485	90581.4028930664	175117.715591431	90696.0628967285	0.14602028296875	0.399526831125	0.708829422855469	0.14602028296875	0.01706232628125	0.535785801960938	0.0182685113320313	0.53723961440625	0.14602028296875
150	left	2.5 to 4.6	8348808	female	Asian	48 - 84	195	202.8	280.8	218.4	323.7	226.2	308.1	222.3	280.8	218.4	292.5	210.6	351	206.7	351	202.8	343.2	191.1	111078.874938965	107213.725112915	151549.148094177	102232.645339966	157234.202835083	111531.999916077	142591.238502502	109202.140022278	113107.459846497	103317.235290527	161993.347618103	105144.970207214	175752.571990967	102373.240333557	169244.032287598	100525.420417786	0.172170578391602	0.487718403046875	0.802096196179688	0.172170578391602	0.018157481671875	0.629072286527344	0.016890680625	0.625694150402344	0.172170578391602
150	right	2.5 to 4.6	8348808	female	Asian	48 - 84	198.9	210.6	280.8	202.8	319.8	202.8	296.4	202.8	276.9	210.6	280.8	230.1	347.1	218.4	347.1	237.9	343.2	198.9	112906.609855652	106048.795166016	151729.913085938	100786.525405884	155225.702926636	108579.505050659	140823.758583069	103196.725296021	112304.059883118	110005.539985657	160065.187705994	109161.970024109	175310.702011108	114424.239784241	168300.037330627	108057.295074463	0.174070779961914	0.500491980269531	0.828611045869141	0.174070779961914	0.0174625005419922	0.648786877819336	0.0180255232294922	0.644828124547852	0.174070779961914
151	left	2.5 to 4.6	8348808	female	Asian	48 - 84	191.1	179.4	265.2	187.2	315.9	191.1	304.2	195	280.8	183.3	280.8	179.4	331.5	179.4	335.4	183.3	327.6	179.4	105145.322835922	91883.9981079102	145380.62200737	93940.273065567	154718.221815109	94681.2730503082	145807.696998596	93977.3230648041	109406.072748184	89660.9981536865	154346.721822739	89290.4981613159	167908.021543503	91643.1731128693	165295.99659729	93458.6230754852	0.147361890036621	0.41142946310791	0.740690363532715	0.147361890036621	0.0175242792724609	0.550149551906738	0.017328729375	0.567117266086426	0.147361890036621
151	right	2.5 to 4.6	8348808	female	Asian	48 - 84	191.1	183.3	276.9	171.6	308.1	171.6	308.1	179.4	276.9	175.5	257.4	183.3	323.7	187.2	331.5	179.4	327.6	202.8	111647.597702026	89123.7731647491	145436.197006226	86696.9982147217	154810.846813202	89031.1481666565	144214.547031403	92458.2730960846	102181.322896957	91031.8481254578	145714.072000504	91420.8731174469	163369.396636963	92773.1980895996	163350.871637344	96218.8480186462	0.143462705412109	0.394928452287109	0.733815966699219	0.143462705412109	0.0176325386796875	0.561255082005859	0.0164201145429687	0.533436683757813	0.143462705412109
152	left	2.5 to 4.6	8348808	female	Asian	48 - 84	179.4	195	276.9	179.4	327.6	179.4	319.8	202.8	288.6	198.9	300.3	183.3	343.2	175.5	339.3	187.2	339.3	175.5	107220.122793198	96144.7480201721	152716.521856308	89660.9981536865	163813.996627808	94662.7480506897	151254.046886444	98756.7729663849	115259.97262764	93977.3230648041	161423.271677017	90661.3481330872	171094.32147789	91494.973115921	167444.89655304	95496.3730335236	0.149090748318359	0.409926587904297	0.749974137755859	0.149090748318359	0.0173780792929688	0.562534863039063	0.0181040369550781	0.561883746373047	0.149090748318359
152	right	2.5 to 4.6	8348808	female	Asian	48 - 84	206.7	171.6	288.6	171.6	331.5	163.8	312	183.3	284.7	183.3	300.3	175.5	347.1	183.3	339.3	187.2	331.5	191.1	117890.522573471	85918.9482307434	154272.621824265	83251.348285675	161794.771669388	88642.1231746674	148086.271951675	91883.9981079102	117501.497581482	87604.7231960297	162108.696662903	89549.8481559753	171446.296470642	93421.5730762482	166592.746570587	93903.22306633	0.142078146984375	0.39743562565625	0.738972511330078	0.142078146984375	0.017542729484375	0.555791689291016	0.016465019140625	0.546608699070313	0.142078146984375
153	left	2.5 to 4.6	8348808	female	Asian	48 - 84	206.7	179.4	300.3	191.1	327.6	191.1	308.1	191.1	280.8	195	308.1	179.4	374.4	175.5	374.4	191.1	358.8	187.2	121576.997497559	96867.2230052948	156754.971773148	95181.4480400085	159460.621717453	96070.648021698	146159.671991348	99312.5229549408	122762.597473145	90142.6481437683	170611.671487808	89679.5231533051	186970.24615097	93588.2980728149	183228.196228027	97978.7229824066	0.148881193529297	0.411820065105469	0.752915388902344	0.148881193529297	0.0168317400214844	0.550500430867187	0.0169065810175781	0.580496702101562	0.148881193529297
153	right	2.5 to 4.6	8348808	female	Asian	48 - 84	179.4	195	296.4	179.4	331.5	183.3	319.8	183.3	296.4	175.5	300.3	179.4	366.6	179.4	370.5	179.4	358.8	187.2	114796.847637177	94699.7980499268	157384.821760178	88345.7231807709	163758.421628952	93291.8980789185	150846.496894836	93958.7980651855	112629.422681808	93403.0480766296	168462.771532059	88030.7981872559	184728.721197128	90031.4981460571	179986.321294785	93365.9980773926	0.148589313644531	0.398176551517578	0.728023273601562	0.148589313644531	0.0169889061132813	0.539274281453125	0.0171011676074219	0.552835469945313	0.148589313644531
154	left	2.5 to 4.6	8348808	female	Asian	48 - 84	234	195	319.8	191.1	347.1	210.6	315.9	195	292.5	202.8	331.5	179.4	370.5	191.1	354.9	179.4	343.2	187.2	131749.699069977	97355.1069202423	166401.171194077	98165.916852951	165842.32624054	100115.721691132	148119.337711334	98918.8117904663	138178.263536453	94440.0521621704	173601.935596466	93069.3972759247	180359.685035706	92413.0273303986	171845.180742264	87374.4227485657	0.152726362483887	0.424142135274902	0.741155040984375	0.152726362483887	0.0191936475175781	0.542750078487305	0.0198209441469727	0.583532506107422	0.152726362483887
154	right	2.5 to 4.6	8348808	female	Asian	48 - 84	237.9	206.7	323.7	195	335.4	183.3	308.1	195	284.7	195	319.8	198.9	362.7	195	354.9	195	347.1	198.9	137657.028579712	100405.296667099	165281.481287003	92799.1272983551	160919.551649094	98976.7267856598	144798.877986908	97026.9219474792	133545.063920975	104362.821338654	171266.030790329	98667.8468112946	181324.934955597	99884.0617103577	171169.50579834	97779.8168849945	0.16347187227832	0.45661491923291	0.793750197339844	0.16347187227832	0.0207007887700195	0.602473605631348	0.0206519085131836	0.606538813658203	0.16347187227832
155	left	2.5 to 4.6	8348808	female	Asian	48 - 84	210.6	214.5	265.2	191.1	315.9	206.7	304.2	191.1	273	202.8	265.2	183.3	335.4	191.1	339.3	198.9	331.5	195	111729.331409454	101519.731281281	146748.016851425	97276.1412277222	152804.106927872	97312.4112281799	143102.88180542	98201.0262393951	112309.651416779	103732.201309204	151517.521911621	98872.0212478638	167312.107110977	96840.901222229	167077.352108002	100703.656270981	0.158423151380859	0.454526967742676	0.774610041547852	0.158423151380859	0.017341375987793	0.593486621723144	0.0184988967583008	0.599810114821289	0.158423151380859
155	right	2.5 to 4.6	8348808	female	Asian	48 - 84	214.5	179.4	273	183.3	323.7	191.1	319.8	179.4	288.6	187.2	273	198.9	335.4	183.3	347.1	195	335.4	191.1	112908.106424332	93123.2261753082	150882.79690361	93322.7111778259	158353.41699791	91454.8061542511	150465.691898346	92923.7411727905	113597.236433029	96351.2562160492	152968.321929932	94882.3211975098	168654.097127914	90076.5461368561	170577.407152176	96460.0662174225	0.152936371328125	0.438966740112305	0.759769738027344	0.152936371328125	0.0182050010009766	0.587752227583008	0.0178243836230469	0.574954865932617	0.152936371328125
156	left	2.5 to 4.6	8348808	female	Asian	48 - 84	195	198.9	273	202.8	308.1	206.7	300.3	218.4	280.8	226.2	253.5	198.9	323.7	198.9	339.3	191.1	335.4	202.8	111473	100015.5	144564.5	102862.5	152852	105865.5	144642.5	106002	101937.5	101010	144272	98748	165839	98670	166755.5	98377.5	0.163439718	0.456459432	0.779357826	0.163439718	0.021232224	0.583952928	0.022592622	0.608039484	0.163439718
156	right	2.5 to 4.6	8348808	female	Asian	48 - 84	183.3	198.9	265.2	198.9	308.1	191.1	308.1	202.8	284.7	191.1	265.2	183.3	323.7	195	335.4	202.8	331.5	202.8	106245.273391724	97575.6631164551	143280.454574585	95053.1430358887	154383.364929199	99123.5731658936	145822.084655762	97976.9731292725	103073.013290405	96964.1430969238	147369.9947052	95683.7730560303	165371.615280151	100518.603210449	165142.295272827	103920.183319092	0.158597715859375	0.440606285921875	0.795637225361328	0.158597715859375	0.0201939196914062	0.597574683141602	0.0209724611103516	0.597502447339844	0.158597715859375
157	left	2.5 to 4.6	8348808	female	Asian	48 - 84	198.9	206.7	284.7	191.1	327.6	191.1	308.1	202.8	280.8	226.2	280.8	195	358.8	187.2	362.7	191.1	354.9	187.2	112889.971424103	100250.281265259	155053.846956253	95136.2112007141	156177.216970444	96387.526216507	146022.61684227	108628.651371002	109208.56637764	99833.1762599945	162398.52204895	96151.7712135315	177213.817235947	94066.2461872101	179082.722259521	95045.5361995697	0.154358300400391	0.436611221245117	0.735977561176758	0.154358300400391	0.0161080146923828	0.568721358686523	0.0172139595263672	0.570545449516602	0.154358300400391
157	right	2.5 to 4.6	8348808	female	Asian	48 - 84	206.7	179.4	288.6	167.7	323.7	183.3	315.9	183.3	284.7	175.5	288.6	183.3	358.8	167.7	362.7	175.5	362.7	187.2	116172.40646553	86086.8460865021	154981.306955338	86322.6010894775	157609.881988525	90711.2711448669	148869.811878204	93068.8211746216	115483.276456833	89060.9861240387	165300.122085571	86939.1910972595	176996.1972332	85488.391078949	180207.092273712	90910.7561473846	0.145971371125	0.417487937530273	0.720473806650391	0.145971371125	0.0165358193852539	0.550575660640137	0.0174524710927734	0.5533977930625	0.145971371125
158	left	2.5 to 4.6	8348808	female	Asian	48 - 84	191.1	187.2	276.9	187.2	327.6	187.2	315.9	179.4	288.6	191.1	292.5	187.2	362.7	175.5	354.9	183.3	339.3	187.2	107794.397781372	98071.3479804993	151975.521871567	93106.6480827332	161868.871667862	91291.1981201172	149827.621915817	92458.2730960846	111425.297706604	94106.9980621338	164776.296607971	91198.5731220245	179152.696311951	89772.1481513977	172965.346439362	91013.3231258392	0.149711928585937	0.408437252082031	0.732109591988281	0.149711928585937	0.0171610404042969	0.548068098494141	0.0168467082207031	0.558470996951172	0.149711928585937
158	right	2.5 to 4.6	8348808	female	Asian	48 - 84	195	187.2	273	191.1	323.7	183.3	308.1	179.4	276.9	187.2	280.8	187.2	354.9	179.4	354.9	183.3	339.3	187.2	107757.347782135	97571.172990799	149937.771913528	92106.2981033325	159108.646724701	89160.8231639862	144918.497016907	94514.5480537415	108905.897758484	92624.9980926514	159385.521718979	90735.4481315613	178300.546329498	91272.6731204987	171890.896461487	93199.2730808258	0.152907639119141	0.408729131966797	0.725134411152344	0.152907639119141	0.0168092877226562	0.544947228957031	0.0168167718222656	0.555290254617188	0.152907639119141
159	left	2.5 to 4.6	8348808	female	Asian	48 - 84	206.7	191.1	308.1	191.1	343.2	195	331.5	191.1	296.4	195	315.9	187.2	362.7	187.2	362.7	183.3	366.6	175.5	122429.147480011	97886.097984314	162164.271661758	92976.9730854034	170464.47149086	94088.4730625153	155792.671792984	97497.0729923248	125393.147418976	95422.2730350494	170222.646495819	93810.5980682373	182413.096244812	91420.8731174469	181431.27126503	90364.9481391907	0.162896767427734	0.435116225988281	0.778239045739258	0.162896767427734	0.0183569777685547	0.584191268978516	0.0182601661210938	0.592546858859375	0.162896767427734
159	right	2.5 to 4.6	8348808	female	Asian	48 - 84	198.9	195	308.1	195	343.2	198.9	335.4	183.3	308.1	198.9	312	191.1	362.7	191.1	370.5	187.2	370.5	191.1	122466.197479248	98886.4479637146	162608.871652603	97904.6229839325	170260.696495056	95626.0480308533	160757.37169075	97145.0979995728	121410.272500992	98275.1229763031	167907.021543503	96107.6980209351	182042.596252441	95199.9730396271	183524.596221924	93940.273065567	0.155848890265625	0.417418171613281	0.755789283152344	0.155848890265625	0.0181190051542969	0.570767372609375	0.0179169344648437	0.566404142537109	0.155848890265625
16	left	2.5	8372968	female	Mauritius	NA	195	187.2	280.8	183.3	327.6	187.2	312	198.9	288.6	206.7	312	183.3	362.7	179.4	354.9	187.2	343.2	191.1	109355.911727905	93918.8264846802	152018.962402344	93841.6064834595	161093.312545776	97548.1665420532	145957.192306519	101274.031600952	117039.301849365	92683.3064651489	168486.127662659	92760.5264663696	179934.992843628	92355.1214599609	170455.237693787	93069.4064712524	0.156591737186035	0.44408875044873	0.782593821425781	0.156591737186035	0.0200594396416016	0.589102120695313	0.0206594390488281	0.596861572488769	0.156591737186035
160	left	2.5 to 4.6	8348808	female	Asian	48 - 84	167.7	222.3	257.4	195	315.9	198.9	315.9	214.5	288.6	206.7	276.9	195	331.5	183.3	343.2	198.9	347.1	191.1	98550.4229717255	104944.122838974	142379.572069168	95829.8230266571	159442.096717834	101331.747913361	150383.371904373	104480.997848511	105756.647823334	100720.422925949	148622.496940613	94496.0230541229	167982.121541977	99553.3479499817	172687.471445084	98627.0979690552	0.158879950607422	0.427514221986328	0.779970408990234	0.158879950607422	0.0172508495996094	0.578984913980469	0.0186952808242188	0.592553586572266	0.158879950607422
160	right	2.5 to 4.6	8348808	female	Asian	48 - 84	175.5	187.2	253.5	191.1	312	191.1	312	191.1	284.7	183.3	257.4	183.3	331.5	175.5	343.2	191.1	347.1	187.2	98309.5979766846	97534.1229915619	140008.372117996	95218.4980392456	155514.796798706	97849.0479850769	149345.971925735	95477.848033905	96401.523015976	94570.123052597	146788.521978378	87400.9482002258	169019.521520615	91995.1481056213	171390.721471786	96570.8230113983	0.152668147931641	0.412860354951172	0.764725298085937	0.152668147931641	0.017782220671875	0.566793315716797	0.0187177331230469	0.574292383525391	0.152668147931641
161	left	2.5 to 4.6	8348808	female	Asian	48 - 84	218.4	187.2	288.6	191.1	327.6	195	315.9	191.1	288.6	195	304.2	198.9	354.9	195	354.9	191.1	335.4	210.6	118456.563781738	97900.5331268311	155988.604980469	97327.2331085205	161855.375167847	98091.6331329346	150618.69480896	96906.8130950928	121743.483886719	97671.2131195068	166518.215316772	94690.053024292	174678.185577393	95378.0130462646	169919.795425415	98664.9331512451	0.156149042203125	0.424081883085938	0.750334969371094	0.156149042203125	0.0188116940039063	0.562026317800781	0.0192190810078125	0.574359759644531	0.156149042203125
161	right	2.5 to 4.6	8348808	female	Asian	48 - 84	206.7	187.2	280.8	187.2	327.6	195	319.8	195	284.7	179.4	300.3	191.1	351	183.3	351	183.3	343.2	191.1	114844.773666382	95358.9030456543	154077.604919434	94709.1630249023	161301.185150146	95970.4230651855	149357.434768677	93065.7029724121	118571.2237854	94575.3930206299	164951.195266724	93906.5429992676	174907.505584717	92301.302947998	172537.865509033	96352.6230773926	0.149574934277344	0.408593188957031	0.720364066652344	0.149574934277344	0.0173099536757812	0.543550118976562	0.01891553775	0.549181645207031	0.149574934277344
162	left	2.5 to 4.6	8348808	female	Asian	48 - 84	187.2	206.7	245.7	214.5	327.6	202.8	327.6	195	304.2	214.5	288.6	198.9	370.5	187.2	382.2	187.2	382.2	191.1	99147.6897964478	102859.774978638	144504.861991882	98263.4297561646	165633.918014526	98093.1947479248	154813.537490845	99171.3498001099	108397.125244141	101270.914901733	166143.623039246	94139.9595565796	189637.054176331	94045.384552002	186704.229034424	94518.2595748901	0.164751400089844	0.455904943382813	0.806620236398437	0.164751400089844	0.0201760264335938	0.606052298074219	0.0210955981289063	0.615201257144531	0.164751400089844
162	right	2.5 to 4.6	8348808	female	Asian	48 - 84	187.2	210.6	253.5	206.7	323.7	206.7	331.5	202.8	304.2	191.1	280.8	187.2	362.7	195	374.4	191.1	370.5	187.2	101266.169898987	100192.759849548	144031.986968994	98547.1547698975	163477.607910156	104618.870063782	155286.412513733	92286.2894668579	104235.825042725	105053.915084839	162057.982841492	95482.924621582	186156.694007874	99625.3098220825	182826.653846741	96409.7596664429	0.160753601109375	0.441932129402344	0.773235108070312	0.160753601109375	0.0193343845429687	0.590263719644531	0.018297918140625	0.587271215144531	0.160753601109375
163	left	2.5 to 4.6	8348808	female	Asian	48 - 84	191.1	191.1	280.8	179.4	327.6	179.4	312	195	300.3	183.3	288.6	183.3	347.1	183.3	347.1	179.4	319.8	175.5	109891.410316467	93496.8495254517	152581.567382813	86138.9141693115	160299.887756348	91889.0744476318	149233.612220764	94480.4295730591	109021.320274353	95861.2246398926	159636.862724304	90716.3443908691	173048.598373413	95993.6296463013	161982.32283783	90848.7493972778	0.148378348125	0.404689475742187	0.721668956308594	0.148378348125	0.0182433672773437	0.54794004271875	0.01726924471875	0.542905777335937	0.148378348125
163	right	2.5 to 4.6	8348808	female	Asian	48 - 84	195	187.2	296.4	187.2	335.4	183.3	327.6	183.3	304.2	179.4	292.5	202.8	347.1	191.1	339.3	198.9	323.7	191.1	113012.385467529	92570.0144805908	157348.147613525	91113.5594100952	167147.118087769	94348.0245666504	154170.427459717	90470.4493789673	109513.110298157	97185.2747039795	162568.687866211	94820.8995895386	174032.178421021	96542.1646728516	160941.997787476	95861.2246398926	0.15130850878125	0.409754913046875	0.734613096867187	0.15130850878125	0.0174095183671875	0.560751702609375	0.017955027	0.5482517619375	0.15130850878125
164	left	2.4-3.7	8352779	male	Asian	37-48	214.5	183.3	292.5	202.8	327.6	195	308.1	195	284.7	195	312	198.9	366.6	195	362.7	187.2	354.9	191.1	113314.847667694	101424.372911453	153902.121831894	98256.5979766846	157793.371751785	98997.5979614258	146696.896980286	98330.6979751587	122077.172487259	97367.3979949951	169629.846508026	97608.222990036	181431.27126503	97923.147983551	177559.546344757	96015.0730228424	0.164194330435547	0.442434336250488	0.793633643837402	0.164194330435547	0.0190391050620117	0.597717549231445	0.0194472478461914	0.599864077948242	0.164194330435547
164	right	2.4-3.7	8352779	male	Asian	37-48	187.2	202.8	292.5	195	331.5	187.2	319.8	187.2	292.5	183.3	300.3	198.9	354.9	191.1	358.8	191.1	351	187.2	107281.140190125	100476.484863281	157158.99760437	95331.6046142578	162172.472846985	93969.7245483398	149460.59223175	93156.3795089722	112917.810462952	100495.399864197	165595.088012695	95445.094619751	179725.593696594	97223.1047058105	173085.428375244	92361.94947052	0.162621195796875	0.44654535546875	0.788351235578125	0.162621195796875	0.020560757953125	0.60149462665625	0.020057164953125	0.592784041484375	0.162621195796875
165	left	2.4-3.7	8352779	male	Asian	37-48	195	191.1	265.2	191.1	308.1	195	304.2	206.7	280.8	187.2	265.2	187.2	327.6	191.1	335.4	191.1	327.6	187.2	108186.635070801	99340.4054718018	142751.918495178	94499.9206924438	153638.987998962	99521.170463562	142450.643508911	95062.3006668091	107503.745101929	95825.530632019	147913.763259888	92852.9507675171	166473.30241394	97331.9055633545	161611.732635498	93977.7107162476	0.153956335192383	0.428260375605469	0.714123734452148	0.153956335192383	0.0146524082285156	0.553769122083984	0.015129627796875	0.558832951948242	0.153956335192383
165	right	2.4-3.7	8352779	male	Asian	37-48	195	198.9	261.3	210.6	312	202.8	304.2	195	280.8	195	280.8	198.9	339.3	198.9	335.4	202.8	327.6	195	107355.556997299	103925.25677681	144947.659448624	101439.006614685	152923.549968719	101041.206588745	144609.529426575	97580.3463630676	112785.527351379	102910.866710663	155489.360136032	99847.8065109253	166548.200857162	102731.85669899	163664.150669098	103547.346752167	0.166401976757812	0.458254168359375	0.754823631738281	0.166401976757812	0.0155266122070313	0.590518220214844	0.0148563987304687	0.592176568945312	0.166401976757812
166	right	2.4-3.7	8352779	male	Asian	37-48	210.6	159.9	269.1	171.6	347.1	163.8	339.3	179.4	304.2	175.5	288.6	163.8	362.7	171.6	366.6	179.4	358.8	175.5	109573.882696152	84590.0154972076	155993.992481232	83743.1305923462	174902.190357208	87327.6201896667	158928.547151566	86756.46525383	114911.227096558	85889.885351181	162906.936704636	83624.9606056213	182405.984514236	86382.2602958679	177500.930065155	87977.5551166534	0.14558448194043	0.418205484239258	0.673418629016602	0.14558448194043	0.0139875453398437	0.533815439274414	0.0142002513212891	0.529620877320312	0.14558448194043
167	left	2.4-3.7	8352779	male	Asian	37-48	218.4	183.3	300.3	187.2	335.4	187.2	319.8	191.1	288.6	187.2	308.1	187.2	343.2	195	335.4	191.1	327.6	175.5	121342.173873901	94193.1930084229	159676.835098267	95282.4630432129	162409.565185547	96868.5930938721	150140.944793701	94422.5130157471	127342.714065552	94690.053024292	163995.695236206	94365.183013916	168601.205383301	95913.0930633545	163288.625213623	95358.9030456543	0.155885438847656	0.434218630300781	0.780417703816406	0.155885438847656	0.0198820833867187	0.586844973117188	0.0197382997382812	0.588170977875	0.155885438847656
167	right	2.4-3.7	8352779	male	Asian	37-48	214.5	198.9	296.4	183.3	335.4	191.1	323.7	183.3	292.5	175.5	312	191.1	339.3	198.9	335.4	191.1	319.8	187.2	121991.913894653	96161.5230712891	159084.425079346	91651.5629272461	163040.195205688	92759.9429626465	152510.584869385	90657.8428955078	124094.013961792	94823.8230285645	164110.355239868	97690.3231201172	169270.055404663	97613.8831176758	161033.645141602	91861.77293396	0.153736672101562	0.422907649957031	0.753522173578125	0.153736672101562	0.0184282709414063	0.574152072152344	0.019203105046875	0.564646375394531	0.153736672101562
168	left	2.4-3.7	8352779	male	Asian	37-48	245.7	218.4	327.6	187.2	370.5	191.1	358.8	198.9	327.6	202.8	374.4	198.9	401.7	198.9	393.9	195	374.4	179.4	141756.5	98631	173346.5	96115.5	181263.5	97929	169739	104851.5	152598.5	103915.5	195303.5	99450	197312	97909.5	190545.5	93483	0.164071557	0.446077593	0.756776007	0.164071557	0.020941947	0.584223003	0.020584746	0.577103904	0.164071557
168	right	2.4-3.7	8352779	male	Asian	37-48	253.5	198.9	335.4	202.8	362.7	195	347.1	179.4	323.7	198.9	366.6	198.9	405.6	195	386.1	198.9	374.4	195	148440.182182312	102689.539970398	172196.423332214	97828.3847351074	177928.668609619	96542.1646728516	165254.617996216	94102.1295547485	154682.132484436	103881.185028076	191924.769287109	95539.6696243286	199737.664665222	98149.9397506714	186004.374000549	94329.1095657349	0.162277886962891	0.44266005859375	0.776338726806641	0.162277886962891	0.0186216674804687	0.588133026123047	0.0192403015136719	0.593003790283203	0.162277886962891
169	left	2.4-3.7	8352779	male	Asian	37-48	214.5	175.5	312	175.5	347.1	183.3	331.5	183.3	304.2	175.5	315.9	179.4	370.5	179.4	370.5	191.1	366.6	167.7	122415.021253586	89218.3399772644	163694.736616135	87879.0801277161	169899.660919189	92763.43957901	154871.377607346	90833.3297958374	121883.256313324	91877.1646785736	172537.790622711	90754.5498046875	186443.459060669	92192.2846431732	182404.984514236	88115.4201011658	0.150127881704102	0.423489100818359	0.701529851524414	0.150127881704102	0.0144214655419922	0.55534128459668	0.0137237899228516	0.54153241228125	0.150127881704102
169	right	2.4-3.7	8352779	male	Asian	37-48	214.5	179.4	308.1	183.3	343.2	183.3	327.6	183.3	300.3	179.4	308.1	183.3	366.6	195	370.5	187.2	366.6	175.5	121418	94789.5	165039.5	90636	166112	91026	155601.5	91903.5	117206	91864.5	173073.5	95842.5	182979.5	97188	181458.5	90304.5	0.154584612	0.433023864	0.726344034	0.154584612	0.020247396	0.563638764	0.019855134	0.555626604	0.154584612
17	left	NA	8372968	male	Mauritius	NA	187.2	183.3	273	175.5	339.3	171.6	327.6	179.4	304.2	183.3	265.2	187.2	351	191.1	370.5	187.2	358.8	179.4	107489.670310974	91320.0687637329	155588.76492691	88281.5784721375	170017.426311493	90038.5286407471	155196.034889221	87620.1384086609	102611.549842834	91216.7187538147	158172.515174866	94110.5190315247	184775.807727814	95722.7791862488	180062.047275543	94089.849029541	0.150109353902344	0.422306898244141	0.690084493493164	0.150109353902344	0.0150897625078125	0.549593924771484	0.0152492935791016	0.532458410878906	0.150109353902344
17	right	NA	8372968	male	Mauritius	NA	191.1	191.1	276.9	191.1	335.4	198.9	327.6	187.2	308.1	195	269.1	195	347.1	202.8	358.8	214.5	358.8	183.3	107788.967025757	98392.3264160156	156796.590221405	96665.4063034058	163218.890640259	95801.9462471008	155616.230144501	94559.4061660767	103956.046775818	94538.3461647034	159555.450401306	102351.606674194	175244.151424408	99087.3064613342	177244.851554871	99192.6064682007	0.157893907570312	0.460497951158203	0.761934428261719	0.157893907570312	0.0186226854257813	0.6002848485	0.01790268609375	0.585622159400391	0.157893907570312
170	left	2.4-3.7	8352779	male	Asian	37-48	265.2	206.7	312	214.5	327.6	210.6	315.9	222.3	292.5	210.6	327.6	210.6	347.1	198.9	347.1	202.8	347.1	222.3	141286.368278503	104555.871322632	158737.086830139	96158.197019577	162077.851552963	106351.23617363	149625.127586365	100636.956647873	148545.047676086	106351.23617363	167327.811117172	98281.746843338	173795.985580444	104459.346330643	168930.125984192	102876.336462021	0.170853864679687	0.461885974532227	0.81833422809375	0.170853864679687	0.0213729492832031	0.61187770017334	0.0214621383735352	0.625507414795898	0.170853864679687
170	right	2.4-3.7	8352779	male	Asian	37-48	249.6	214.5	308.1	222.3	327.6	206.7	312	230.1	288.6	210.6	323.7	202.8	347.1	202.8	339.3	206.7	343.2	210.6	133619.195100784	109848.955970764	160014.394132614	102211.196250916	160182.874126434	109811.515972137	149549.914516449	110429.275949478	140882.554834366	106572.956090927	166585.113891602	105842.876117706	170179.353759766	103203.356214523	168176.313833237	106909.916078568	0.172880692294922	0.448848228146484	0.808838759179688	0.172880692294922	0.0189187309394531	0.604246088337891	0.0194380986035156	0.615084069445312	0.172880692294922
171	left	2.5-3.7	8352779	female	Asian	37-48	202.8	183.3	280.8	187.2	312	187.2	304.2	187.2	284.7	195	300.3	175.5	347.1	171.6	351	167.7	339.3	187.2	116568.405639648	93837.3195419312	146453.107086182	92683.504486084	155835.947540283	93742.7445373535	144883.162010193	94688.4945831299	122526.63092804	89203.144317627	161812.08782959	85855.1891555786	173710.623405457	87822.3492507935	168640.403160095	88124.9892654419	0.145703618453125	0.409318816671875	0.72940724865625	0.145703618453125	0.018278852171875	0.538144200984375	0.018168691203125	0.56413432096875	0.145703618453125
171	right	2.4-3.7	8352779	male	Asian	37-48	202.8	179.4	280.8	175.5	315.9	175.5	312	183.3	292.5	183.3	296.4	171.6	339.3	175.5	347.1	179.4	343.2	191.1	118931.18013382	88552.0276508331	148988.062639236	86872.4927902222	158294.071866989	90386.0024986267	148061.422716141	90308.7825050354	119973.650047302	89845.4625434875	158601.951841354	85656.2778911591	173294.055622101	89478.6675739288	169605.800928116	89440.0575771332	0.147023665853027	0.417135965128418	0.721488884317383	0.147023665853027	0.0196335698291016	0.547833625198242	0.0194706356396484	0.551687018778809	0.147023665853027
172	left	2.5-3.7	8352779	female	Asian	37-48	191.1	187.2	276.9	191.1	312	206.7	312	210.6	284.7	210.6	284.7	179.4	327.6	191.1	323.7	195	319.8	195	110977.520793915	96621.5169811249	147559.492757797	100192.941684723	157155.076961517	101370.54658699	146208.142869949	105482.511245728	113950.49054718	91158.2024345398	152733.232328415	90328.0875034332	162772.831495285	96775.9569683075	156710.061998367	94362.8321685791	0.154600105662598	0.442146363209473	0.770263233930176	0.154600105662598	0.0200083184648438	0.575988653135742	0.0193402882880859	0.597072337250977	0.154600105662598
172	right	2.5-3.7	8352779	female	Asian	37-48	198.9	195	280.8	195	319.8	183.3	312	191.1	296.4	187.2	276.9	187.2	331.5	191.1	331.5	198.9	323.7	195	115050.875455856	98339.6618385315	150242.887535095	92374.4173336029	158969.746810913	94517.2721557617	148350.997692108	92490.2473239899	111749.720729828	96872.4819602966	152520.877346039	92876.3472919464	167077.846138	96911.0919570923	159663.726753235	96428.4669971466	0.158429059114746	0.425021979897949	0.741236508079102	0.158429059114746	0.0183789765703125	0.573389852813965	0.0188840725576172	0.555605586035156	0.158429059114746
173	left	2.5-3.7	8352779	female	Asian	37-48	183.3	183.3	284.7	179.4	343.2	179.4	339.3	179.4	304.2	187.2	288.6	175.5	366.6	175.5	366.6	175.5	358.8	175.5	108672.243469238	90562.2928924561	159791.495101929	89511.2428588867	169881.575424194	89014.3828430176	159715.055099487	90619.6228942871	109417.533493042	89740.5628662109	164702.765258789	88670.4028320313	183201.245849609	87791.3428039551	180258.305755615	85077.7227172852	0.149733734382324	0.407528559895996	0.720351625887207	0.149733734382324	0.0183957452275391	0.54181591010498	0.0181334031391602	0.549535127311523	0.149733734382324
173	right	2.5-3.7	8352779	female	Asian	37-48	183.3	191.1	284.7	198.9	351	191.1	343.2	191.1	312	206.7	288.6	191.1	366.6	191.1	370.5	195	362.7	202.8	108431	98943	160476.5	96057	173639	98358	162680	101400	109659.5	96525	164786	96213	183603.5	97597.5	181868	98553	0.156787956	0.440393382	0.739180182	0.156787956	0.020272434	0.571625886	0.020464392	0.567210852	0.156787956
174	left	2.5-3.7	8352779	female	Asian	37-48	210.6	183.3	280.8	183.3	331.5	195	327.6	187.2	296.4	187.2	296.4	171.6	339.3	171.6	343.2	175.5	343.2	167.7	116190.875740051	89256.9567260742	154061.434350967	90623.5166759491	165855.033918381	95022.7165145874	154267.354343414	94498.5565338135	120945.755565643	87628.3167858124	160838.074102402	85363.1968688965	169074.873800278	86317.9168338776	167745.75384903	86748.4768180847	0.146744278376953	0.400317902595703	0.717269657349609	0.146744278376953	0.0163524436582031	0.530144543091797	0.0173759034667969	0.553714669728516	0.146744278376953
174	right	2.5-3.7	8352779	female	Asian	37-48	214.5	183.3	284.7	179.4	327.6	175.5	327.6	183.3	296.4	179.4	296.4	171.6	339.3	175.5	339.3	187.2	335.4	191.1	117921.483764648	90141.8728790283	153064.774887085	87886.8928070068	164473.445251465	88402.8628234863	155415.304962158	87313.5927886963	121418.613876343	87810.4528045654	161243.855148315	84638.1927032471	169212.725402832	89797.892868042	165906.695297241	96639.2730865479	0.145202371037598	0.396438644341797	0.713944119122559	0.145202371037598	0.0176087189624023	0.536505470255371	0.0178710610507813	0.538397513195801	0.145202371037598
175	left	2.5-3.7	8352779	female	Asian	37-48	210.6	187.2	288.6	183.3	315.9	191.1	319.8	187.2	296.4	187.2	288.6	179.4	343.2	179.4	335.4	183.3	327.6	183.3	115880	93307.5	152208.5	92508	159735.5	92566.5	152852	92859	116816	90480	158117	89973	168842	88978.5	164123	90285	0.152234082	0.421895916	0.714418614	0.152234082	0.018591066	0.539423352	0.019197477	0.559102635	0.152234082
175	right	2.5-3.7	8352779	female	Asian	37-48	210.6	179.4	280.8	171.6	319.8	179.4	312	187.2	292.5	191.1	280.8	175.5	339.3	179.4	347.1	191.1	327.6	195	118429.250175476	88185.2326812744	148698.487663269	87528.8627357483	158660.866836548	93011.4822807312	148833.622652054	92799.1272983551	117734.270233154	91138.897436142	153968.752225876	88474.8076572418	171556.605766296	93609.9372310638	164895.381319046	95579.0470676422	0.146298608709961	0.405714278447754	0.709040712243164	0.146298608709961	0.0185419107597656	0.537772438999512	0.0185174706313477	0.539923170300293	0.146298608709961
176	left	2.5-3.7	8352779	female	Asian	37-48	191.1	222.3	276.9	187.2	327.6	195	319.8	195	288.6	195	284.7	202.8	339.3	202.8	343.2	195	331.5	183.3	105881.001216888	105694.866228104	150686.902498245	93281.7522583008	161826.886573792	99382.1317520142	148042.117717743	97490.2419090271	111479.450752258	101370.54658699	155146.357128143	101814.56155014	170842.320825577	98108.0018577576	163891.521402359	94304.9171733856	0.164721366316406	0.45466993315332	0.769051678208008	0.164721366316406	0.0198575847089844	0.591593955004883	0.0206433753652344	0.591626696282227	0.164721366316406
176	right	2.5-3.7	8352779	female	Asian	37-48	195	191.1	280.8	191.1	331.5	183.3	319.8	198.9	300.3	175.5	280.8	183.3	331.5	183.3	339.3	191.1	327.6	179.4	107663.467910767	99341.5688400269	152783.707841873	90518.2098312378	164522.926523209	92960.3895568848	151483.8379879	94575.3793754578	110972.227539063	93551.239490509	151759.567956924	91148.449760437	168954.301025391	95757.0792427063	163931.076589584	91916.5546741486	0.156610918470703	0.439031512283203	0.736641991185547	0.156610918470703	0.0201464069726562	0.570244470833984	0.0208291931503906	0.564453432511719	0.156610918470703
177	left	2.5-3.7	8352779	female	Asian	37-48	187.2	195	280.8	187.2	319.8	187.2	304.2	191.1	280.8	191.1	308.1	187.2	358.8	187.2	354.9	191.1	343.2	175.5	107497.997787476	94625.6980514526	150660.246898651	90550.198135376	155551.846797943	94940.6230449677	144622.09702301	95255.5480384827	116075.072610855	98960.5479621887	166721.421567917	92365.6480979919	177355.771348953	96496.7230129242	173095.021436691	90883.6481285095	0.157673386552734	0.427682668046875	0.786998083481445	0.157673386552734	0.0185847614086914	0.592403372058105	0.0193519186987305	0.584340699362793	0.157673386552734
177	right	2.5-3.7	8352779	female	Asian	37-48	198.9	179.4	284.7	175.5	323.7	175.5	312	179.4	284.7	175.5	288.6	175.5	354.9	175.5	358.8	183.3	343.2	175.5	112369.275436401	92248.4594650269	152505.90737915	87122.4942169189	160205.31275177	90394.7893753052	145185.802024841	88654.6092910767	110080.560325623	90356.9593734741	160393.462760925	87273.8142242432	179725.593696594	89505.7843322754	170739.968261719	90716.3443908691	0.144846502685547	0.39930869140625	0.717098645019531	0.144846502685547	0.0181204956054687	0.5375068359375	0.0177054626464844	0.543074542236328	0.144846502685547
178	right	2.5-3.7	8352779	female	Asian	37-48	191.1	187.2	265.2	191.1	319.8	191.1	319.8	179.4	296.4	191.1	265.2	183.3	339.3	195	358.8	198.9	347.1	214.5	104650.516820908	96725.0763072968	148865.989704132	98177.0464019775	159725.930412292	96367.0562839508	151889.269901276	97759.3563747406	103695.796758652	92349.2760219574	154136.840047836	91871.9159908295	174583.761381149	95651.0162372589	174782.661394119	101120.766593933	0.157797726367188	0.442230717822266	0.734139247080078	0.157797726367188	0.0155294370751953	0.57215487425293	0.0155208048144531	0.573164848759766	0.157797726367188
179	right	2.5-3.7	8352779	female	Asian	37-48	241.8	187.2	312	198.9	323.7	195	304.2	179.4	280.8	198.9	323.7	198.9	347.1	187.2	335.4	202.8	327.6	218.4	136035.408714294	99053.9467792511	156787.281991959	93378.2772502899	155552.762094498	95328.0820884705	141903.128227234	101949.696538925	135745.833738327	94806.8471317291	166961.016147614	90791.4074649811	171073.980806351	98185.2218513489	161671.446586609	101235.411598206	0.157630681586426	0.427612633510254	0.76174992253125	0.157630681586426	0.0197476237617187	0.580355289413086	0.0201712526542969	0.569088390212402	0.157630681586426
18	left	NA	8372968	male	Mauritius	NA	206.7	195	296.4	191.1	343.2	195	323.7	191.1	296.4	187.2	315.9	187.2	374.4	179.4	374.4	183.3	358.8	195	117654.5	93736.5	162563	91357.5	167496.5	95218.5	152208.5	94321.5	119975	95043	174945.5	90168	184871	90304.5	180113	92761.5	0.152076249	0.42872427	0.73068372	0.152076249	0.020626281	0.561121236	0.02043522	0.557225253	0.152076249
180	left	2.5-3.7	8352779	female	Asian	37-48	206.7	175.5	273	191.1	331.5	179.4	327.6	187.2	300.3	191.1	296.4	191.1	339.3	191.1	335.4	191.1	323.7	175.5	110215.219978333	92752.5257720947	151669.658088684	88514.590965271	163721.657539368	93073.8857574463	152874.758033752	95142.640663147	117767.179634094	94479.8356933594	159221.617744446	94640.5156860352	169747.157264709	96367.8256072998	161310.457649231	90302.1558837891	0.153859123798828	0.443610938387695	0.740026152134766	0.153859123798828	0.0156687091611328	0.588614987973633	0.01583661975	0.563516773637695	0.153859123798828
180	right	2.5-3.7	8352779	female	Asian	37-48	198.9	171.6	292.5	171.6	335.4	179.4	327.6	175.5	300.3	171.6	296.4	175.5	343.2	171.6	343.2	179.4	327.6	179.4	115490.567527771	87436.4457015991	158035.280302048	88112.705745697	165056.450759888	89962.4758663177	153977.72003746	89087.3158092499	115271.777513504	88769.0757884979	160163.510440826	89365.7758274078	170068.731086731	89107.2058105469	165215.570770264	89942.5858650208	0.147801568427734	0.404516370639648	0.662690024916992	0.147801568427734	0.0131900944140625	0.518712547998047	0.0143468173535156	0.520956935791016	0.147801568427734
181	left	2.5-3.7	8352779	female	Asian	37-48	202.8	198.9	288.6	198.9	335.4	210.6	312	210.6	284.7	202.8	308.1	191.1	347.1	195	339.3	195	327.6	183.3	113570.075836182	99552.9563484192	159658.71414566	102641.756235123	161792.794067383	102922.556224823	147247.354600906	105356.156135559	118643.195650101	98205.1163978577	165574.23392868	98223.836397171	169804.953773499	97231.6764335632	163646.073999405	96988.3164424896	0.162226017421875	0.452781674425781	0.827459617488281	0.162226017421875	0.0202324256191406	0.603451761322266	0.0196443181171875	0.636912786855469	0.162226017421875
181	right	2.5-3.7	8352779	female	Asian	37-48	210.6	237.9	308.1	226.2	331.5	237.9	312	222.3	284.7	210.6	296.4	237.9	354.9	222.3	339.3	218.4	331.5	214.5	122632.922475815	116207.32260704	159885.696708679	115651.572618484	162535.771654129	124525.04743576	147530.52196312	110205.222730637	117538.547580719	117893.097572327	164313.171617508	114892.047634125	173298.796432495	112761.672677994	166740.946567535	106796.622800827	0.188998975895996	0.51950838720459	0.952155014187012	0.188998975895996	0.0230899302001953	0.704393294104004	0.0222325191113281	0.721947657976074	0.188998975895996
182	left	2.5-3.7	8352779	female	Asian	37-48	183.3	222.3	265.2	222.3	319.8	210.6	308.1	206.7	284.7	214.5	265.2	202.8	315.9	198.9	323.7	202.8	319.8	206.7	100741.593215942	111449.52355957	147618.424713135	104130.393325806	155396.194961548	105697.413375854	145516.324645996	105410.763366699	109264.653488159	102601.593276978	146720.254684448	102945.573287964	159657.725097656	100805.253219604	160250.135116577	104206.833328247	0.172274360992187	0.46910732281543	0.811015424935547	0.172274360992187	0.0199611598857422	0.617808733833984	0.0218473169316406	0.620505537099609	0.172274360992187
182	right	2.5-3.7	8352779	female	Asian	37-48	187.2	191.1	273	206.7	319.8	195	308.1	195	276.9	191.1	261.3	237.9	315.9	222.3	327.6	195	323.7	195	108429.261005402	100154.331687927	148968.757640839	96274.027009964	159297.931783676	100501.821659088	143447.52809906	94652.4071445465	105861.696218491	102355.10150528	144026.678050995	115482.500415802	161344.261613846	103918.806375504	158408.901857376	96949.7019538879	0.161861982754395	0.459323815209961	0.810680182523438	0.161861982754395	0.0205378150737305	0.615226345110352	0.0213486249858398	0.612891212563477	0.161861982754395
183	left	2.5-3.7	8352779	female	Asian	37-48	206.7	195	288.6	183.3	335.4	179.4	323.7	179.4	296.4	191.1	308.1	191.1	366.6	183.3	358.8	175.5	347.1	179.4	115123.83577919	95303.5165042877	158685.274181366	91821.5966320038	164619.513963699	88620.4767494202	153125.4343853	92383.1966114044	118699.355648041	96314.3964672089	169711.353776932	92963.5165901184	177966.873474121	90604.7966766357	172631.673669815	87890.3967761993	0.1561769116875	0.424888575761719	0.752487367628906	0.1561769116875	0.0188347155820313	0.573878355509766	0.0184222765546875	0.566240595744141	0.1561769116875
183	right	2.5-3.7	8352779	female	Asian	37-48	202.8	195	300.3	183.3	343.2	183.3	323.7	187.2	288.6	195	292.5	195	362.7	191.1	358.8	179.4	343.2	191.1	119766.395608902	99496.7963504791	161549.434076309	94835.5165214539	166491.513895035	91072.7966594696	151702.714437485	91727.996635437	114749.435792923	99590.3963470459	165723.993923187	96351.8364658356	179745.27340889	94554.7165317535	173736.153629303	92458.0766086578	0.156711554871094	0.415784366121094	0.750150213140625	0.156711554871094	0.0180327508066406	0.573481192001953	0.0172536993105469	0.557166937142578	0.156711554871094
184	left	2.5-3.7	8352779	female	Asian	37-48	183.3	269.1	284.7	198.9	331.5	195	315.9	198.9	284.7	198.9	284.7	195	343.2	191.1	343.2	195	335.4	187.2	107312.74779129	115707.14761734	155180.346805573	96756.0730075836	163369.396636963	99090.2229595184	149364.496925354	99331.0479545593	110017.397735596	113354.472665787	158459.271738052	95755.723028183	172224.34645462	96867.2230052948	168741.646526337	96848.6980056763	0.164305922824219	0.430941939607422	0.778578366462891	0.164305922824219	0.0188748992148438	0.581649253441406	0.0183135917441406	0.590682561669922	0.164305922824219
184	right	2.5-3.7	8352779	female	Asian	37-48	198.9	198.9	296.4	206.7	339.3	206.7	323.7	214.5	292.5	191.1	300.3	202.8	351	222.3	347.1	214.5	335.4	206.7	115147.057544708	100778.329093933	162401.792430878	111996.287879944	167700.161857605	102574.668899536	149589.123817444	103234.548828125	116961.727348328	103216.218830109	164418.092212677	106112.358516693	176333.590923309	107890.36832428	168927.271724701	103307.86882019	0.168624473862305	0.482338656826172	0.832828645480957	0.168624473862305	0.0197265976171875	0.639035250842285	0.0198797997436523	0.636525654104004	0.168624473862305
185	left	2.5-3.7	8352779	female	Asian	37-48	214.5	195	296.4	195	323.7	195	312	191.1	284.7	206.7	315.9	191.1	351	191.1	343.2	179.4	331.5	195	123246.065818787	99754.192565918	153957.563529968	94430.6929626465	161247.662986755	97071.9677658081	146218.01410675	97256.2427520752	126747.290557861	98832.8176345825	166365.412605286	95863.942855835	173921.687042236	92321.768119812	164113.162773132	90499.4932556152	0.161358704185547	0.455053377064453	0.737410470591797	0.161358704185547	0.0164651738964844	0.573272408361328	0.0164651738964844	0.586261091501953	0.161358704185547
185	right	2.5-3.7	8352779	female	Asian	37-48	222.3	175.5	300.3	175.5	331.5	179.4	315.9	183.3	292.5	183.3	308.1	171.6	354.9	171.6	351	183.3	335.4	183.3	126554.632385254	89880.9545898438	156974.630554199	87629.8747253418	160787.270324707	91199.154510498	150606.7109375	91543.9144897461	125621.752441406	88076.0346984863	168128.629882813	86108.8748168945	176260.909393311	88359.9546813965	170237.749755859	92436.2344360352	0.148118952960937	0.426873106069336	0.710095429839844	0.148118952960937	0.0152496674824219	0.549205106484375	0.0160998861914062	0.556413875750977	0.148118952960937
186	left	2.5-3.7	8352779	female	Asian	37-48	206.7	191.1	296.4	183.3	335.4	191.1	315.9	191.1	292.5	187.2	319.8	179.4	362.7	179.4	358.8	195	347.1	187.2	120829.356929779	91576.6700897217	158314.20287323	93373.0098953247	165005.6521492	97588.9094390869	148196.043968201	93208.0399131775	124898.61648941	94161.1998100281	171310.171466827	89377.0703277588	182199.190288544	92639.8099746704	174169.651157379	94399.4897842407	0.148209028259766	0.399989874724609	0.720493548036133	0.148209028259766	0.0162037178417969	0.535653852655273	0.0164310098115234	0.552194842452148	0.148209028259766
186	right	2.5-3.7	8352779	female	Asian	37-48	179.4	222.3	300.3	202.8	335.4	195	323.7	191.1	296.4	179.4	319.8	195	362.7	191.1	362.7	191.1	347.1	187.2	116771.195718765	103315.676210403	158142.394201279	98429.7563896179	163720.953996658	96501.5964603424	151215.994455338	91147.676656723	116752.475719452	103353.11620903	171658.233705521	96988.3164424896	180662.553375244	95883.8364830017	173698.713630676	92607.8366031647	0.161762509025391	0.434393277818848	0.760512513370605	0.161762509025391	0.0178908905170898	0.578633305913086	0.0180674201103516	0.580314174648926	0.161762509025391
187	right	2.5-3.7	8352779	female	Asian	37-48	191.1	210.6	261.3	210.6	308.1	222.3	312	206.7	292.5	206.7	261.3	202.8	319.8	210.6	323.7	214.5	315.9	206.7	104180	108498	143570	111325.5	154509.5	106821	148971.5	103935	104258	105924	147138.5	103779	158994.5	107620.5	158585	106158	0.178301448	0.491035077	0.832012506	0.178301448	0.021664656	0.641474847	0.023525424	0.636382656	0.178301448
188	left	2.5-3.7	8352779	female	Asian	37-48	234	175.5	288.6	191.1	343.2	187.2	327.6	198.9	292.5	191.1	304.2	187.2	362.7	187.2	354.9	195	343.2	179.4	119781.271511078	97276.1412277222	161781.932041168	93485.9261798859	164102.212070465	95045.5361995697	153240.346933365	98690.671245575	124097.401565552	93159.496175766	170940.107156754	95390.1012039185	176615.362228394	93286.4411773682	174893.53720665	92960.0111732483	0.154803550917969	0.443555693027344	0.750993993955078	0.154803550917969	0.0169267011279297	0.577791542617187	0.0185281666992188	0.581303276538086	0.154803550917969
188	right	2.5-3.7	8352779	female	Asian	37-48	218.4	191.1	296.4	195	343.2	187.2	315.9	187.2	288.6	191.1	288.6	202.8	362.7	198.9	351	195	351	206.7	118112.851490021	97910.866235733	162870.032054901	96877.1712226868	160892.317029953	92053.2611618042	150229.93689537	95517.0462055206	117459.991481781	99579.2862567902	167458.187112808	101900.566286087	174421.027200699	99724.3662586212	174440.162200928	99869.4462604523	0.158414737611328	0.446250591502441	0.758691686896973	0.158414737611328	0.0173586406030273	0.595080183699707	0.0179432767314453	0.574560177365234	0.158414737611328
189	left	2.5-3.7	8352779	female	Asian	37-48	206.7	195	308.1	179.4	343.2	183.3	327.6	191.1	292.5	198.9	327.6	191.1	362.7	191.1	351	191.1	339.3	183.3	118399.835659027	91727.996635437	164993.913949966	91484.6366443634	166622.553890228	93936.9565544128	152751.034399033	96033.5964775085	127029.755342484	94741.9165248871	174241.593610764	95322.2365036011	177274.233499527	93974.3965530396	170722.233739853	93450.2365722656	0.152567619776367	0.427623751677246	0.770682152982422	0.152567619776367	0.0195564088535156	0.584804166477539	0.0185663080913086	0.575379021237305	0.152567619776367
189	right	2.5-3.7	8352779	female	Asian	37-48	202.8	183.3	315.9	187.2	347.1	183.3	327.6	191.1	300.3	179.4	308.1	171.6	358.8	175.5	358.8	179.4	343.2	191.1	124334.07544136	92907.3565921783	166360.473899841	91447.1966457367	166491.513895035	94311.3565406799	152900.794393539	92645.2766017914	117856.95567894	89987.036699295	170048.313764572	87852.9567775726	179127.513431549	90473.7566814423	174372.633605957	92083.6766223907	0.151101656632324	0.416325857708496	0.741723624487793	0.151101656632324	0.0182823257021484	0.559222725854004	0.0176452841264648	0.562899146513672	0.151101656632324
19	left	NA	8372968	male	Mauritius	NA	187.2	218.4	265.2	202.8	315.9	202.8	315.9	187.2	284.7	195	280.8	206.7	362.7	198.9	358.8	206.7	343.2	191.1	105426.216766357	103149.536834717	147612.905471802	98256.5969848633	156662.855194092	99290.876953125	148945.535430908	96227.8170471191	105863.79675293	102254.486862183	164877.424942017	100722.95690918	178800.424514771	98813.5169677734	174603.634643555	94716.1770935059	0.167388149115234	0.463949433363281	0.763756447283203	0.167388149115234	0.0162027515800781	0.597783988769531	0.0156675514746094	0.598051588822266	0.167388149115234
19	right	NA	8372968	male	Mauritius	NA	183.3	191.1	253.5	179.4	312	179.4	319.8	183.3	300.3	175.5	280.8	187.2	351	187.2	354.9	195	347.1	187.2	100055.916931152	90758.0672149658	143794.025588989	93085.1971435547	156782.19519043	92229.9271697998	152983.205307007	91533.7771911621	106400.82673645	91792.3471832275	160282.835083008	91454.2171936035	175458.90461731	95551.5570678711	173887.594665527	94079.6971130371	0.151559520987305	0.432263051810547	0.709002704835938	0.151559520987305	0.0148884992451172	0.554637978022461	0.0147839574130859	0.55695532196582	0.151559520987305
190	left	unknown	8352799	male	unknown	unknown	237.9	152.1	288.6	171.6	331.5	179.4	319.8	179.4	288.6	179.4	304.2	159.9	354.9	167.7	354.9	163.8	351	167.7	121703.839454651	81163.481300354	156249.037879944	85803.1160888672	163119.107566833	89980.7958984375	148717.163223267	88936.3759460449	127006.279212952	78612.686416626	164965.927482605	80219.4863433838	179689.231811523	83051.4712142944	172999.927116394	82649.771232605	0.134949500410156	0.388186548572266	0.643200637091797	0.134949500410156	0.0133014109921875	0.486882666245117	0.0131078719433594	0.518095236483398	0.134949500410156
190	right	unknown	8352799	male	unknown	unknown	202.8	179.4	288.6	191.1	335.4	179.4	319.8	175.5	300.3	171.6	296.4	175.5	358.8	167.7	358.8	175.5	351	187.2	115618.084732056	92009.3808059692	157634.902816772	90643.6008682251	164183.612518311	88193.2309799194	151428.63809967	87068.471031189	117265.054656982	89277.820930481	165066.352478027	87048.3860321045	180131.101791382	87932.1259918213	173903.752075195	89559.0109176636	0.147300810617187	0.415475554457031	0.680386526155273	0.147300810617187	0.0142603090068359	0.528801464775391	0.0146297926455078	0.53817051418457	0.147300810617187
191	left	unknown	8352799	male	unknown	unknown	206.7	195	327.6	195	358.8	206.7	335.4	214.5	300.3	210.6	335.4	191.1	374.4	191.1	370.5	202.8	362.7	175.5	123578.856632233	97992.1693954468	173674.741210938	99366.9192466736	176278.60092926	110713.188018799	155289.753200531	102959.59885788	127244.856235504	95774.2396354675	178917.120643616	91979.9300460815	189384.549510956	96544.0995521545	180236.880500793	93391.3398933411	0.154097290061523	0.420414789339844	0.771915676939453	0.154097290061523	0.0171951514980469	0.565840450458984	0.0180393579023438	0.591255506419922	0.154097290061523
191	right	unknown	8352799	male	unknown	unknown	202.8	195	331.5	191.1	366.6	191.1	339.3	187.2	304.2	195	347.1	183.3	382.2	191.1	374.4	195	362.7	183.3	126621.636302948	96654.0795402527	175159.471050262	97368.9494628906	178386.550701141	97643.899433136	159285.692768097	95719.2496414185	130507.595882416	92181.5600242615	181831.590328217	93886.2498397827	191969.079231262	98377.0993537903	182381.490268707	95370.9796791077	0.15331973153125	0.421199753189453	0.774907425951172	0.15331973153125	0.0175357961875	0.576815133714844	0.018009736625	0.583746512613281	0.15331973153125
192	left	unknown	8352799	male	unknown	unknown	234	159.9	280.8	179.4	331.5	183.3	319.8	179.4	288.6	179.4	300.3	183.3	354.9	175.5	351	167.7	343.2	167.7	119897	85897.5	153534.5	90304.5	163479.5	91123.5	150980	87750	124908.5	85410	165566	88452	176037.5	84786	172274	86736	0.143234052	0.407351568	0.680641338	0.143234052	0.019262568	0.514580976	0.017751942	0.53639742	0.143234052
192	right	unknown	8352799	male	unknown	unknown	241.8	159.9	284.7	187.2	347.1	183.3	315.9	179.4	296.4	183.3	304.2	191.1	354.9	179.4	358.8	183.3	351	187.2	125050.864625931	88397.5876636505	154721.647163391	91602.2173976898	166344.256198883	93725.7672214508	147636.712751389	88397.5876636505	129741.979236603	88339.672668457	165744.80124855	90289.4775066376	179992.890066147	90714.1874713898	174181.085548401	91524.9974040985	0.153418832789062	0.433184982789551	0.744104149813477	0.153418832789062	0.0198209441469727	0.564012990210938	0.0201142256879883	0.573340972557129	0.153418832789062
193	left	unknown	8352799	male	unknown	unknown	214.5	175.5	288.6	195	327.6	183.3	315.9	187.2	292.5	195	304.2	183.3	347.1	187.2	347.1	191.1	339.3	159.9	120080.913833618	90753.3928985596	156026.824981689	96295.2930755615	160517.675125122	91861.77293396	150637.80480957	96467.2830810547	123329.613937378	86377.2027587891	163842.815231323	93390.5729827881	172728.965515137	94002.0930023193	169747.805419922	86530.0827636719	0.154233298686035	0.421321393936523	0.74195112449707	0.154233298686035	0.0179982572148438	0.557031751230957	0.0186978361171875	0.569544673870605	0.154233298686035
193	right	unknown	8352799	male	unknown	unknown	230.1	148.2	288.6	171.6	335.4	167.7	327.6	183.3	300.3	163.8	304.2	175.5	347.1	175.5	351	175.5	343.2	171.6	122850.094808578	83513.4230690002	155648.287086487	85077.1279392242	166730.35616684	88841.6026268005	153080.722299576	84536.5879840851	125359.744600296	85270.1779232025	162269.901536942	86409.1728286743	177174.360300064	87799.1327133179	169432.055942535	84729.6379680634	0.142298574358887	0.392989118251465	0.692168876925293	0.142298574358887	0.0177761200693359	0.526929168691406	0.0173932247241211	0.523059481691895	0.142298574358887
194	left	unknown	8352799	male	unknown	unknown	191.1	183.3	284.7	187.2	331.5	187.2	327.6	183.3	292.5	191.1	304.2	183.3	354.9	187.2	362.7	179.4	354.9	179.4	111165.947711945	93495.6730747223	154513.446819305	92032.1981048584	165981.421583176	93977.3230648041	152791.621854782	93736.4980697632	116445.572603226	92143.3481025696	165758.121587753	91754.3231105804	180856.996276855	93588.2980728149	178189.396331787	87882.5981903076	0.14764769373291	0.405374937436523	0.732018477695312	0.14764769373291	0.0165991778344727	0.548863435273438	0.0173362505249023	0.554594551499023	0.14764769373291
194	right	unknown	8352799	male	unknown	unknown	191.1	195	280.8	195	323.7	195	315.9	191.1	292.5	191.1	280.8	187.2	347.1	187.2	354.9	187.2	354.9	195	111175.653549194	98301.8431396484	153638.074905396	95932.2030639648	159390.185089111	94995.8130340576	151325.764831543	96123.3030700684	108691.353469849	95206.0230407715	160059.035110474	95741.1030578613	174792.845581055	95550.0030517578	176589.185638428	94747.383026123	0.158613616585938	0.431854826272949	0.776786973929688	0.158613616585938	0.0206455273793945	0.590977227515137	0.0195325609438477	0.577486484364258	0.158613616585938
195	left	unknown	8352799	male	unknown	unknown	234	171.6	300.3	183.3	339.3	175.5	331.5	179.4	308.1	187.2	308.1	187.2	351	171.6	351	167.7	335.4	175.5	127078.922384262	86678.4732151031	158070.246746063	86400.5982208252	167481.946552277	89160.8231639862	158367.64673996	90883.6481285095	128375.672357559	89142.2981643677	165128.271600723	85066.798248291	175484.746387482	85233.5232448578	169297.396514893	86104.1982269287	0.142305784083984	0.387561806377441	0.684719986059082	0.142305784083984	0.015713497190918	0.518930875485352	0.0178146767094727	0.519822743050781	0.142305784083984
195	right	unknown	8352799	male	unknown	unknown	241.8	175.5	296.4	183.3	351	191.1	339.3	183.3	315.9	179.4	296.4	187.2	347.1	187.2	339.3	198.9	335.4	198.9	127263.186233521	91246.7301254272	162750.062393188	94326.1697921753	174243.971149445	97955.5093994141	160037.222686768	93647.9598655701	125686.806404114	88808.8403892517	162071.852466583	92236.5500183105	174628.901107788	95957.5396156311	166984.291934967	96269.1495819092	0.14972815165332	0.414253563652344	0.748662974224609	0.14972815165332	0.0166471578671875	0.56916543884082	0.0178616302382812	0.559242310930664	0.14972815165332
196	left	unknown	8352799	male	unknown	unknown	218.4	163.8	304.2	171.6	339.3	175.5	319.8	183.3	292.5	183.3	319.8	167.7	362.7	163.8	347.1	163.8	335.4	171.6	122318.565917969	84096.0940704346	161187.892799377	86952.2592086792	165728.493019104	91170.3044128418	149233.612220764	90754.1743927002	123793.93598938	86044.3391647339	170077.943229675	81958.69896698	176566.788543701	83604.3040466309	166408.433052063	82772.0440063477	0.1360015845625	0.382156269234375	0.688954567203125	0.1360015845625	0.01679167909375	0.508259103890625	0.017366089859375	0.52869396359375	0.1360015845625
196	right	unknown	8352799	male	unknown	unknown	226.2	167.7	312	183.3	339.3	179.4	319.8	183.3	288.6	179.4	308.1	179.4	354.9	167.7	351	175.5	335.4	191.1	122331.035514832	89256.9567260742	164731.833959579	89238.2367267609	163533.754003525	89275.6767253876	150635.674476624	89051.0367336273	119953.595602036	88751.5167446136	168419.67382431	86317.9168338776	176225.913537979	85924.7968482971	169318.233791351	91091.516658783	0.149505215093262	0.416410284905273	0.749836310578125	0.149505215093262	0.0180981209091797	0.565009826433105	0.0195257080546875	0.563612940086426	0.149505215093262
197	left	unknown	8352799	male	unknown	unknown	202.8	167.7	288.6	171.6	335.4	175.5	315.9	183.3	288.6	171.6	292.5	163.8	354.9	163.8	362.7	171.6	347.1	163.8	115803.770393372	85154.3479328156	155725.507080078	84497.9779872894	164857.77132225	87953.5727005005	147289.222780228	88011.487695694	114047.015539169	84922.6879520416	162945.576480865	82316.513168335	179819.145080566	85366.7029151917	173717.765586853	85250.8729248047	0.139232281904297	0.391602047669922	0.669469083166992	0.139232281904297	0.0178767374296875	0.50478045812793	0.0171973559248047	0.521216579354492	0.139232281904297
197	right	unknown	8352799	male	unknown	unknown	210.6	187.2	292.5	187.2	331.5	191.1	304.2	191.1	276.9	187.2	300.3	195	358.8	198.9	351	202.8	339.3	214.5	117646.560691833	96390.8446655273	156213.247558594	96788.0596847534	159637.862724304	96882.6346893311	142726.851905823	95388.3496170044	118024.860710144	94991.1345977783	165197.872993469	99663.1398239136	178533.948638916	101592.469917297	169170.02318573	101365.489906311	0.158902807617188	0.449793927001953	0.801029272460937	0.158902807617188	0.0197884582519531	0.613919885253906	0.019232470703125	0.597882385253906	0.158902807617188
198	left	5.8-7.4	8365553	male	Asian	60-96	191.1	202.8	292.5	202.8	331.5	202.8	312	195	288.6	195	284.7	202.8	343.2	187.2	343.2	191.1	331.5	195	114224.393127441	96492.2341918945	157299.110534668	98155.1940917969	160280.270355225	99655.9140014648	146753.511169434	101116.073913574	111020.153320313	96735.5941772461	158495.630462646	98925.8340454102	170886.709716797	91888.6744689941	166445.389984131	95255.1542663574	0.160961212449219	0.450288001351562	0.741190546137695	0.160961212449219	0.0158115847539062	0.57541202284375	0.0164689000654297	0.583786039826172	0.160961212449219
198	right	5.8-7.4	8365553	male	Asian	60-96	198.9	202.8	296.4	195	331.5	191.1	308.1	187.2	288.6	191.1	284.7	202.8	339.3	198.9	335.4	191.1	327.6	191.1	118134.699539185	100125.471130371	158771.915939331	97086.9813995361	161232.645721436	97500.381362915	147114.036972046	97748.4213409424	108895.210357666	103598.030822754	158875.265930176	101593.041000366	172415.114730835	101820.410980225	165076.265380859	98347.8512878418	0.163817336697266	0.468141627118164	0.760918168699219	0.163817336697266	0.0167517100888672	0.604192046702148	0.0172001663544922	0.590915872671875	0.163817336697266
199	right	5.8-7.4	8365553	male	Asian	60-96	218.4	163.8	319.8	175.5	343.2	179.4	327.6	179.4	308.1	167.7	327.6	191.1	362.7	179.4	354.9	195	347.1	191.1	131402.209098816	88513.4176540375	163524.7264328	87625.3877277374	167000.626144409	88146.6226844788	154239.022203445	88629.2476444244	129046.999294281	90443.9174938202	171343.25078392	97779.8168849945	180205.245048523	92316.5023384094	172636.685676575	94884.0671253204	0.144855596288086	0.405623499692383	0.700515999408203	0.144855596288086	0.0177375870009766	0.540288373407227	0.0187116400019531	0.52940189869043	0.144855596288086
2	left	NA	8344960	male	Mauritius	NA	202.8	179.4	284.7	179.4	323.7	175.5	312	179.4	276.9	191.1	308.1	187.2	347.1	183.3	335.4	179.4	319.8	175.5	111861.977083206	90868.0516929626	153077.152851105	87448.7266292572	160551.527990341	90601.8766880035	143679.12767601	92895.0767307281	115875.077157974	93447.9017410278	162987.053035736	92076.0767154694	171075.678186417	92321.776720047	160284.352985382	90929.4766941071	0.154369047913086	0.438551558662109	0.710341616875	0.154369047913086	0.0154011308720703	0.559669207283203	0.0155937596679688	0.558229077713867	0.154369047913086
2	right	NA	8344960	male	Mauritius	NA	198.9	195	292.5	198.9	331.5	195	319.8	191.1	292.5	191.1	300.3	183.3	343.2	183.3	331.5	187.2	315.9	183.3	116300.985740662	100485.259962082	157233.217761993	97351.9998073578	161713.17298317	96508.4297657013	148054.372308731	96287.4947547913	117064.215778351	94540.0996685028	161069.452951431	91989.3045425415	168903.603338242	92933.2995891571	157795.597789764	91286.3295078278	0.160329525292969	0.446468243519531	0.735026200125	0.160329525292969	0.015870203765625	0.568679369191406	0.0153687616289062	0.581576109058594	0.160329525292969
20	left	NA	8372968	male	Mauritius	NA	187.2	179.4	273	187.2	323.7	183.3	323.7	191.1	292.5	195	284.7	175.5	343.2	179.4	343.2	183.3	335.4	187.2	106178.145240784	93997.8046417236	149460.322378159	94781.1196804047	162335.808013916	96006.3047409058	151207.717464447	93857.2096347809	106680.270265579	93093.9795970917	157092.622755051	91085.4794979095	172659.498523712	94098.2296466827	166512.488220215	92411.0895633698	0.15377558859375	0.436421806324219	0.722375782710937	0.15377558859375	0.0155623006992188	0.556530393914062	0.0156502730039062	0.571054621417969	0.15377558859375
20	right	NA	8372968	male	Mauritius	NA	183.3	179.4	269.1	175.5	319.8	187.2	319.8	195	296.4	175.5	276.9	179.4	339.3	175.5	347.1	191.1	335.4	198.9	102920.076843262	89485.1072540283	148050.485458374	89524.8872528076	159248.555114746	93880.7971191406	153162.215301514	93184.6471405029	102601.836853027	88072.9172973633	155230.775238037	88490.6072845459	170625.634765625	91295.0971984863	170367.06477356	93681.8971252441	0.1483367518125	0.412440739341797	0.68712787734375	0.1483367518125	0.0141914350546875	0.533706724529297	0.0146575770820312	0.537012880019531	0.1483367518125
200	right	5.8-7.4	8365553	male	Asian	60-96	218.4	206.7	304.2	198.9	323.7	187.2	296.4	187.2	273	191.1	308.1	214.5	351	222.3	339.3	210.6	347.1	210.6	125836.756088257	100173.844848633	155551.22252655	96258.4396591187	153925.532447815	95596.4146270752	139719.366760254	97960.7897415161	124682.94103241	105394.385101318	166635.413063049	104637.785064697	171894.783317566	106018.580131531	167864.888122559	107172.395187378	0.159764196777344	0.455479095458984	0.826980578613281	0.159764196777344	0.02042275390625	0.637568933105469	0.0203131225585938	0.604154864501953	0.159764196777344
201	left	5.8-7.4	8365553	male	Asian	60-96	198.9	191.1	288.6	202.8	327.6	195	315.9	191.1	292.5	198.9	292.5	187.2	347.1	183.3	347.1	187.2	343.2	187.2	114197.717443466	96287.4962787628	155747.930152893	98415.7264175415	159865.160421371	97600.2363643646	148905.769706726	98057.7063941956	115291.667514801	94934.976190567	161436.470523834	91593.4559726715	173569.371315002	92070.8160037994	169969.281080246	93323.8860855103	0.154016796162109	0.429869320439453	0.708397845546875	0.154016796162109	0.0150028691699219	0.550073551274414	0.0146316819580078	0.558559063583984	0.154016796162109
201	right	5.8-7.4	8365553	male	Asian	60-96	198.9	195	284.7	187.2	335.4	183.3	319.8	187.2	300.3	187.2	284.7	195	347.1	187.2	351	179.4	347.1	179.4	113978.927429199	99410.2264823914	156046.280172348	98395.8364162445	165494.030788422	93144.8760738373	151909.159902573	92886.3060569763	112268.387317657	98574.8464279175	160243.070446014	96625.6263008118	173310.801298141	93085.2060699463	172196.96122551	89385.6658287048	0.155000873886719	0.428885242714844	0.700145404277344	0.155000873886719	0.0144331399609375	0.549313912329102	0.0141828043994141	0.551100790302734	0.155000873886719
202	left	5.8-7.4	8365553	male	Asian	60-96	210.6	191.1	304.2	191.1	343.2	195	327.6	183.3	300.3	198.9	331.5	206.7	378.3	222.3	378.3	187.2	362.7	195	120012.260044098	97721.901889801	162134.766548157	95347.3870868683	168043.096057892	95501.8270740509	154934.002145767	95598.35206604	127830.784395218	97606.0718994141	176999.615314484	96447.7719955444	191247.70413208	98204.5268497467	181478.37494278	95289.4720916748	0.157288519788574	0.440402967382324	0.75994135302832	0.157288519788574	0.0201875460732422	0.575622051209473	0.019552102734375	0.584982620393555	0.157288519788574
202	right	5.8-7.4	8365553	male	Asian	60-96	234	179.4	315.9	183.3	354.9	171.6	323.7	175.5	300.3	175.5	323.7	195	382.2	183.3	386.1	171.6	370.5	179.4	129838.504228592	94575.1871509552	165879.936237335	89285.6175899506	167579.776096344	90250.8675098419	152829.757320404	86293.3428382874	132463.984010696	92895.6522903442	176285.330373764	98552.0168209076	192850.0189991	91177.5074329376	184296.904708862	89343.532585144	0.150924157040039	0.432275196541992	0.735104590615723	0.150924157040039	0.0191837625205078	0.56821558640625	0.0191188977275391	0.560861540503418	0.150924157040039
203	left	5.8-7.4	8365553	male	Asian	60-96	218.4	183.3	315.9	187.2	347.1	183.3	327.6	191.1	304.2	198.9	331.5	175.5	362.7	171.6	351	187.2	339.3	183.3	128756.854110718	92167.5329437256	166040.465301514	91441.3529205322	167779.475357056	94709.1630249023	155644.624969482	94976.7030334473	131202.934188843	91728.0029296875	173684.465545654	91288.4729156494	177028.715652466	89969.8828735352	171104.615463257	93887.4329986572	0.149998297242187	0.416916664605469	0.734758407457031	0.149998297242187	0.0182764993125	0.547927532273437	0.0189714536132813	0.566499586863281	0.149998297242187
203	right	5.8-7.4	8365553	male	Asian	60-96	230.1	218.4	323.7	191.1	347.1	195	331.5	206.7	312	187.2	331.5	191.1	358.8	210.6	354.9	198.9	335.4	202.8	134327	104344.5	167633	95335.5	168101	97519.5	159111.5	94438.5	134327	100834.5	173658.5	99196.5	177870.5	100912.5	171084.5	100444.5	0.15932826	0.443801475	0.749723364	0.15932826	0.020003256	0.576962685	0.022395672	0.574163226	0.15932826
204	right	5.8-7.4	8365553	male	Asian	60-96	206.7	206.7	312	187.2	335.4	195	300.3	187.2	276.9	183.3	308.1	183.3	351	179.4	347.1	214.5	331.5	210.6	126082.369255066	99481.0004653931	161571.562637329	92913.2057647705	160106.357704163	96809.6955871582	141004.523574829	92812.7807693481	122607.664413452	111913.614898682	165247.117469788	91929.0408096313	176134.186973572	101610.010368347	166231.282424927	103698.850273132	0.166030112206055	0.461652212061523	0.759772725092773	0.166030112206055	0.0158438103154297	0.598097241485352	0.0165651831337891	0.590918702219727	0.166030112206055
205	right	5.8-7.4	8365553	male	Asian	60-96	230.1	175.5	304.2	230.1	343.2	191.1	327.6	195	308.1	195	315.9	241.8	366.6	222.3	354.9	206.7	343.2	206.7	124540.518117905	107445.787006378	162908.330619812	102393.726676941	167125.010894775	96168.1562709808	155807.600156784	96744.9663085938	126708.528259277	107624.797018051	173271.021295547	113671.357412338	180510.981767654	102274.386669159	173390.361303329	102035.706653595	0.1700623734375	0.4917648421875	0.770668165722656	0.1700623734375	0.0161968256835937	0.621365225097656	0.0161796407226562	0.60869131640625	0.1700623734375
21	left	NA	8372968	male	Mauritius	NA	195	206.7	292.5	191.1	339.3	202.8	327.6	206.7	304.2	206.7	308.1	191.1	370.5	195	378.3	183.3	366.6	191.1	113601.006515503	98853.2969665527	159964.595092773	101777.126876831	166190.164901733	103368.326828003	156623.075195313	104104.25680542	115709.346450806	94000.1371154785	172574.854705811	95452.1070709229	185025.99432373	96963.7470245361	183056.884384155	94755.9570922852	0.161612138167969	0.467891248267578	0.753504886954102	0.161612138167969	0.0160606181523438	0.582223424142578	0.0157050645107422	0.607407028416016	0.161612138167969
21	right	NA	8372968	male	Mauritius	NA	195	198.9	280.8	202.8	335.4	206.7	335.4	214.5	308.1	206.7	308.1	195	370.5	198.9	370.5	187.2	370.5	191.1	111841.502082825	106490.476984024	154960.8528862	101453.626890182	168516.303138733	103439.701927185	157151.677927017	103521.601928711	117390.227186203	102682.126913071	170439.953174591	97440.5268154144	186411.453472137	100675.576875687	181987.85338974	96048.2267894745	0.167843413769531	0.475011471928711	0.770006773256836	0.167843413769531	0.0161451118359375	0.603286577109375	0.01724093390625	0.608345622333984	0.167843413769531
22	left	2.8	8372968	male	Mauritius	NA	195	187.2	265.2	187.2	319.8	191.1	319.8	187.2	300.3	191.1	280.8	183.3	347.1	183.3	351	179.4	343.2	183.3	109113.84369278	95599.9232368469	146104.564945221	94322.2831935883	159854.405410767	92740.4431400299	153385.085191727	93713.8831729889	109032.723690033	93105.4831523895	157562.765333176	91827.8431091309	173300.045866013	87913.8029766083	172062.965824127	88684.4430027008	0.158999188044922	0.439538007993164	0.718714336308594	0.158999188044922	0.0154176684765625	0.556604723286133	0.0153549221513672	0.570875030387695	0.158999188044922
22	right	2.8	8372968	male	Mauritius	NA	195	171.6	265.2	179.4	323.7	179.4	319.8	179.4	300.3	179.4	276.9	167.7	343.2	167.7	354.9	171.6	347.1	175.5	107624.265312195	88815.8743858337	146969.782255173	85843.2942390442	162637.083028793	89579.1044235229	151870.522497177	89137.2344017029	109652.850412369	86787.2892856598	154521.742628098	84517.684173584	174848.763631821	86144.5692539215	171493.568466187	86104.3992519379	0.142511636226562	0.409664359640625	0.67828188215625	0.142511636226562	0.0140354386640625	0.529076557914062	0.0146391134453125	0.530195131773437	0.142511636226562
23	left	2.3	8372968	male	Mauritius	NA	195	187.2	292.5	179.4	339.3	175.5	335.4	187.2	312	191.1	292.5	179.4	370.5	187.2	382.2	187.2	366.6	187.2	117176.174528122	93984.5476455688	158396.81288147	89238.0522594452	170195.118841171	93531.5626087189	157609.012817383	94910.212720871	111110.114034653	90675.7873764038	166865.663570404	91227.2474212646	189811.340436935	98278.0579948425	184945.675041199	93590.6476135254	0.148137134449219	0.426177968036133	0.693819053103516	0.148137134449219	0.0144309213984375	0.536560966573242	0.0148543639277344	0.554150769240234	0.148137134449219
23	right	2.3	8372968	male	Mauritius	NA	202.8	202.8	280.8	195	339.3	187.2	335.4	183.3	312	187.2	312	198.9	374.4	187.2	382.2	187.2	370.5	195	114714.29932785	99105.2480621338	154713.847581863	94339.057674408	170037.558828354	94792.0427112579	159933.023006439	93728.5126247406	122474.129959106	101015.663217545	170883.443897247	93098.2725734711	190027.985454559	97293.3079147339	184335.129991531	96781.2378730774	0.157774686416016	0.42683006953125	0.701915274263672	0.157774686416016	0.0144224525478516	0.548815393371094	0.0141768558808594	0.551330641995117	0.157774686416016
24	left	2.3	8372968	male	Mauritius	NA	191.1	206.7	265.2	198.9	312	195	300.3	202.8	280.8	206.7	280.8	210.6	339.3	202.8	343.2	198.9	339.3	195	105688.966888428	102286.086669922	146741.92956543	100732.326568604	152414.089935303	98654.4064331055	142866.889312744	103165.926727295	109844.807159424	100058.406524658	158441.930328369	100376.64654541	169823.691070557	99122.406463623	168026.570953369	97512.4863586426	0.163068360734375	0.43707534421875	0.771819372625	0.163068360734375	0.017422855171875	0.5832298840625	0.019027084421875	0.5892148931875	0.163068360734375
24	right	2.3	8372968	male	Mauritius	NA	187.2	202.8	265.2	195	312	191.1	304.2	183.3	284.7	187.2	276.9	187.2	335.4	187.2	339.3	191.1	335.4	202.8	105729.303375244	101474.103240967	147389.104705811	95454.4530487061	153924.724914551	92568.842956543	145611.874649048	94804.7130279541	106627.473403931	98836.9231567383	155013.994949341	93256.8029785156	168467.435379028	96409.9530792236	167359.055343628	98282.7331390381	0.160394362882813	0.432657752058594	0.77404430664209	0.160394362882813	0.0193576662182617	0.583337507911133	0.0203354867294922	0.583671397841797	0.160394362882813
25	left	2.4	8372968	male	Mauritius	NA	191.1	198.9	292.5	187.2	347.1	187.2	327.6	195	288.6	195	300.3	175.5	378.3	179.4	374.4	198.9	351	175.5	113611.247661591	95459.3230342865	161923.446666718	90513.1481361389	170612.671487808	96107.6980209351	152773.096855164	98256.5979766846	112796.147678375	93625.348072052	172075.146457672	88345.7231807709	189730.471094131	92273.0230998993	181449.796264648	95033.2480430603	0.147571476097656	0.402816693275391	0.743425550597656	0.147571476097656	0.0166970262285156	0.547693893513672	0.017782220671875	0.564069103458984	0.147571476097656
25	right	2.4	8372968	male	Mauritius	NA	191.1	191.1	284.7	187.2	339.3	187.2	323.7	191.1	292.5	198.9	288.6	187.2	370.5	187.2	370.5	198.9	347.1	195	108890.087097168	98935.206451416	159696.170410156	92102.4060058594	165873.770812988	93731.0461120605	152395.369934082	94498.5661621094	108946.24710083	94330.086151123	168550.730987549	92289.6060180664	185080.49206543	95565.6062316895	176506.731506348	101069.286590576	0.154747396182617	0.428583206171875	0.781404506395996	0.154747396182617	0.0184128064399414	0.591266759861328	0.0197175905561523	0.580590555710449	0.154747396182617
26	left	2.7	8372968	male	Mauritius	NA	191.1	183.3	280.8	179.4	319.8	183.3	312	179.4	280.8	183.3	292.5	171.6	354.9	171.6	347.1	171.6	335.4	175.5	110517.5	89329.5	152228	88705.5	157571	90421.5	145676	92839.5	109328	89602.5	166073	87984	174887	87867	169329.5	86404.5	0.147125277	0.409917222	0.703096173	0.147125277	0.018682443	0.535028949	0.018699057	0.540602946	0.147125277
26	right	2.7	8372968	male	Mauritius	NA	187.2	191.1	276.9	187.2	319.8	179.4	308.1	187.2	284.7	183.3	304.2	183.3	362.7	198.9	354.9	191.1	335.4	195	107592.5	97285.5	152208.5	91806	156186.5	92547	145832	93697.5	112019	94224	169680.5	95238	178904	95901	169914.5	99196.5	0.15525783	0.427910184	0.733549635	0.15525783	0.019421766	0.560506518	0.020509983	0.561021552	0.15525783
27	left	3.1	8372968	male	Mauritius	NA	187.2	187.2	249.6	195	312	191.1	312	195	280.8	195	253.5	187.2	343.2	183.3	358.8	183.3	351	195	102117.344940186	95596.4146270752	141156.906829834	90924.4094009399	156857.357589722	96674.5696792603	144750.757003784	98736.3047790527	102476.729957581	93137.4645080566	150292.852272034	89524.6993331909	174902.268463135	92532.1844787598	173463.728393555	95804.479637146	0.153241131591797	0.4232396484375	0.756957470703125	0.153241131591797	0.0195222106933594	0.557326617431641	0.0190758544921875	0.584272436523438	0.153241131591797
27	right	3.1	8372968	male	Mauritius	NA	187.2	191.1	237.9	191.1	315.9	191.1	315.9	195	276.9	191.1	253.5	191.1	339.3	191.1	358.8	198.9	343.2	198.9	97263.5731048584	95932.2030639648	139821.544464111	94594.5030212402	158167.145050049	96295.2930755615	146930.464691162	95798.4330596924	99480.3331756592	94174.0830078125	151593.304840088	94097.6430053711	173818.235549927	96811.263092041	174410.645568848	97919.6431274414	0.162024063734863	0.438699569851562	0.795079372273926	0.162024063734863	0.0203831852910156	0.594093533534668	0.0195564102246094	0.599745813075195	0.162024063734863
28	left	NA	8372968	male	Mauritius	NA	202.8	195	284.7	191.1	315.9	198.9	319.8	198.9	296.4	195	304.2	195	351	198.9	354.9	187.2	339.3	191.1	119601.527227402	97358.6268138885	147794.602752686	94594.5017623901	160920.077997208	98730.451839447	150988.702812195	96621.5268001556	117574.502189636	99672.3018569946	162086.153018951	95925.3767871857	177341.028303146	94574.0267620087	169129.553150177	91789.4267101288	0.158839409091797	0.443981443637695	0.722813369428711	0.158839409091797	0.0155880689501953	0.559526749101563	0.0153506408349609	0.576329354179687	0.158839409091797
29	left	3.2	8372968	male	Mauritius	NA	191.1	179.4	269.1	191.1	312	183.3	319.8	191.1	304.2	191.1	276.9	183.3	343.2	195	354.9	179.4	347.1	183.3	109425.452037811	91584.6767063141	144129.577684402	89393.8516654968	160694.852993011	92506.0517234802	152094.352832794	93775.5017471313	106722.751987457	93345.5267391205	154571.827878952	90601.8766880035	175334.478265762	93243.1517372131	171054.203186035	90479.0266857147	0.151268641579102	0.427186459704102	0.701462346664062	0.151268641579102	0.0151442924775391	0.547900505133789	0.0149149724824219	0.550689036274414	0.151268641579102
29	right	3.2	8372968	male	Mauritius	NA	198.9	187.2	276.9	187.2	323.7	183.3	319.8	191.1	300.3	187.2	280.8	179.4	347.1	198.9	354.9	191.1	343.2	187.2	112764.243816376	95843.2832450867	150241.685085297	93754.4431743622	161781.005475998	93896.4031791687	152330.525156021	94443.9631977081	109458.603704453	94423.6831970215	157400.525327682	93673.3231716156	174537.125907898	94302.0031929016	172164.36582756	94322.2831935883	0.158066956927734	0.432940680086914	0.71988858896582	0.158066956927734	0.0150860093291016	0.562753863155273	0.0157314001025391	0.55925799646582	0.158066956927734
3	left	NA	8344960	male	Mauritius	NA	198.9	195	296.4	195	331.5	202.8	323.7	198.9	292.5	195	319.8	195	351	175.5	354.9	191.1	343.2	187.2	118980.5	96213	158253.5	100386	163265	100249.5	150200	100483.5	125454.5	93873	168101	92800.5	174438.5	94458	172839.5	94477.5	0.158224716	0.440180052	0.762813948	0.158224716	0.020612124	0.56416698	0.02079402	0.597420876	0.158224716
3	right	NA	8344960	male	Mauritius	NA	195	191.1	304.2	187.2	331.5	187.2	319.8	187.2	296.4	179.4	312	183.3	351	179.4	351	171.6	347.1	187.2	121054.741912842	98706.4665603638	159296.947517395	92857.0514678955	165128.057609558	93011.4914703369	151015.102386475	90463.2314300537	120089.491897583	93706.4714813232	164876.092605591	90907.2464370728	175803.72277832	90192.9614257813	171420.487709045	88725.7814025879	0.158505248809082	0.433491463621094	0.759850600651856	0.158505248809082	0.0197918723383789	0.572837271899414	0.0197513318378906	0.580961588197266	0.158505248809082
30	left	2.7	8372968	male	Mauritius	NA	198.9	179.4	308.1	183.3	343.2	187.2	331.5	187.2	304.2	206.7	304.2	179.4	366.6	179.4	366.6	187.2	347.1	191.1	119587.561889648	92374.4264602661	163042.117576599	91640.8364486694	170224.577690125	93397.5914764404	156864.517478943	97123.4565353394	113853.976799011	90733.5014343262	170474.542694092	87876.3613891602	183487.11289978	93281.7614746094	174509.287757874	92219.9864578247	0.150037957350586	0.427132003251953	0.748177549392578	0.150037957350586	0.0204482420019531	0.556029248253906	0.0192588223476562	0.579573240041016	0.150037957350586
30	right	2.7	8372968	male	Mauritius	NA	198.9	195	296.4	183.3	343.2	187.2	335.4	195	296.4	179.4	319.8	187.2	366.6	183.3	358.8	191.1	343.2	198.9	116436.00063324	98528.2397689819	162266.047851563	91227.0494155884	170135.688232422	97336.5947113037	153451.657424927	93175.2945098877	123775.020988464	93213.1245117188	171307.418289185	91945.8194503784	181522.518783569	92229.5444641113	171534.398300171	96882.6346893311	0.150314641859375	0.41708516496875	0.726960101421875	0.150314641859375	0.01783033965625	0.55242578371875	0.0187903138125	0.554998829203125	0.150314641859375
31	left	2.5	8372968	male	Mauritius	NA	175.5	175.5	234	167.7	312	171.6	323.7	179.4	296.4	179.4	265.2	171.6	343.2	179.4	354.9	175.5	347.1	171.6	94943.6861877441	84801.6055297852	137082.408935547	84520.8055114746	160014.410430908	86935.6856689453	154960.010101318	90792.0059204102	98987.206451416	86243.0456237793	154828.970092773	87984.0057373047	174915.531402588	87890.4057312012	173062.251281738	84820.3255310059	0.142866185524414	0.401198090132812	0.718306681576172	0.142866185524414	0.0171003471230469	0.54279019234375	0.0172461759360352	0.542368056306152	0.142866185524414
31	right	2.5	8372968	male	Mauritius	NA	179.4	195	234	187.2	312	179.4	319.8	179.4	296.4	183.3	269.1	183.3	343.2	187.2	354.9	187.2	351	191.1	94026.4061279297	95846.40625	136333.608886719	91391.0459594727	157412.33026123	91840.3259887695	152470.249938965	90136.8058776855	100522.246551514	94180.3261413574	153612.170013428	92982.2460632324	172556.811248779	93337.9260864258	173680.011322021	94255.2061462402	0.155914026686523	0.431300227213867	0.764756996113281	0.155914026686523	0.0186046864570312	0.581949066231445	0.018704464065918	0.576799006572754	0.155914026686523
32	left	2.5	8372968	male	Mauritius	NA	195	198.9	276.9	191.1	335.4	187.2	319.8	187.2	296.4	183.3	284.7	187.2	366.6	191.1	366.6	179.4	358.8	187.2	107683.183755875	97884.1579627991	155737.987665176	93925.4626407623	166433.373535156	95323.8077545166	150833.932266235	94161.8026599884	108116.473791122	97746.2929515839	166018.778501511	93255.8325862885	184513.385005951	95501.0627689362	177697.914451599	90557.6173667908	0.158032054113281	0.446265708533203	0.725599743667969	0.158032054113281	0.0148043380078125	0.565559744859375	0.0148979286503906	0.576603440683594	0.158032054113281
32	right	2.5	8372968	male	Mauritius	NA	195	179.4	273	175.5	339.3	175.5	331.5	175.5	292.5	171.6	300.3	179.4	366.6	179.4	362.7	175.5	354.9	175.5	106799.463409424	89109.9328460693	157842.275039673	87294.4827880859	167301.725341797	91001.8229064941	154306.924926758	87160.7127838135	112666.233596802	89931.6628723145	170187.33543396	87867.7828063965	181882.655807495	90371.1928863525	178309.085693359	88593.9628295898	0.142300708544922	0.388687628094238	0.694594402664551	0.142300708544922	0.0167103960537109	0.520367456939941	0.0179823576943359	0.528221820070801	0.142300708544922
33	left	3.3	8372968	male	Mauritius	NA	191.1	202.8	284.7	206.7	335.4	210.6	335.4	206.7	308.1	210.6	280.8	210.6	354.9	202.8	370.5	202.8	362.7	210.6	111910.356567383	105237.98677063	155051.76524353	103885.466812134	167920.594848633	106510.946731567	159188.885116577	106033.586746216	106719.066726685	103069.976837158	162013.265029907	101995.916870117	181246.894439697	103905.356811523	182082.274414063	101717.456878662	0.168133512277344	0.469712376675781	0.774153014287109	0.168133512277344	0.0162774191533203	0.600070482542969	0.0158351451113281	0.611682344155273	0.168133512277344
33	right	3.3	8372968	male	Mauritius	NA	202.8	206.7	280.8	198.9	335.4	202.8	335.4	191.1	308.1	198.9	288.6	191.1	358.8	195	374.4	195	358.8	206.7	110796.516601563	104104.25680542	156424.175201416	98316.2669830322	167244.334869385	97321.7670135498	159865.145095825	97978.1369934082	110557.836608887	102433.496856689	163146.994995117	97480.887008667	182718.754394531	98097.4769897461	182678.974395752	101021.306900024	0.171108843577148	0.472668469890625	0.780143421533203	0.171108843577148	0.0168399467763672	0.613660554023438	0.0163695085322266	0.605941882091797	0.171108843577148
34	left	NA	8372968	male	Mauritius	NA	195	210.6	261.3	195	315.9	195	308.1	210.6	284.7	202.8	273	202.8	335.4	202.8	339.3	214.5	335.4	191.1	104935.06665802	101621.521606445	145957.192306519	97026.9315338135	158969.762512207	106524.99168396	145532.482299805	101814.571609497	107155.141693115	102702.601623535	156227.452468872	99691.0215759277	169992.917686462	102297.196617126	165204.277610779	97451.6415405273	0.166315083852539	0.45734815049707	0.793921325823242	0.166315083852539	0.0208311373701172	0.604045956763672	0.0212547662880859	0.605137615898438	0.166315083852539
34	right	NA	8372968	male	Mauritius	NA	198.9	206.7	269.1	198.9	323.7	198.9	304.2	195	284.7	191.1	276.9	210.6	335.4	198.9	335.4	198.9	327.6	198.9	107155.141693115	103050.091629028	148312.40234375	98030.7915496826	158641.577507019	105540.436668396	144470.70728302	96389.8665237427	105996.841674805	105772.096672058	155127.067451477	104034.646644592	169741.952682495	100386.001586914	161864.512557983	98262.4515533447	0.167365244429688	0.464246812164062	0.81188555115625	0.167365244429688	0.022673337265625	0.618147204679688	0.020807084234375	0.614504737140625	0.167365244429688
35	left	2.8	8372968	male	Mauritius	NA	198.9	187.2	284.7	195	343.2	187.2	327.6	191.1	288.6	195	308.1	179.4	370.5	179.4	370.5	183.3	362.7	183.3	114838.531814575	97567.4715423584	156401.197471619	93127.321472168	170900.252700806	95656.276512146	151517.032394409	95810.7165145874	117927.331863403	94555.891494751	170358.712692261	90038.5214233398	188815.292984009	91293.3464431763	182134.762878418	87760.5313873291	0.15725637384375	0.43208668865625	0.739871103046875	0.15725637384375	0.0193582825390625	0.559834982773437	0.0203568916171875	0.572407634773437	0.15725637384375
36	left	2.9	8372968	female	Mauritius	NA	187.2	202.8	265.2	183.3	319.8	206.7	315.9	187.2	288.6	198.9	280.8	183.3	339.3	175.5	347.1	171.6	335.4	175.5	104008.965133667	94620.4396724701	146226.637218475	98295.9948539734	159302.972864151	96387.9197597504	147090.292261124	94218.7396526337	108427.665351868	94740.949678421	156891.772745132	87490.2643203735	172659.498523712	87831.7093372345	167295.803258896	87510.3493213654	0.152798652753906	0.424486852962891	0.702237509839844	0.152798652753906	0.0152268408730469	0.540937277910156	0.0152798652753906	0.555280378744141	0.152798652753906
37	left	2.6	8372968	female	Mauritius	NA	191.1	183.3	280.8	179.4	319.8	187.2	308.1	187.2	288.6	191.1	292.5	183.3	347.1	171.6	347.1	175.5	335.4	171.6	108409.966712952	91486.396446228	150744.832382202	91042.381439209	157483.277488708	93397.5914764404	146015.107307434	92451.6464614868	110436.991744995	91930.4114532471	162057.562561035	89015.3564071655	174877.082763672	86891.8063735962	167405.047645569	87702.6163864136	0.147268075963867	0.412117616793945	0.71447461028418	0.147268075963867	0.0189248072392578	0.536583051577148	0.0181345763730469	0.552949791888672	0.147268075963867
37	right	2.6	8372968	female	Mauritius	NA	187.2	187.2	276.9	191.1	319.8	179.4	308.1	183.3	284.7	183.3	292.5	183.3	347.1	187.2	343.2	187.2	339.3	191.1	108680.236717224	94845.4664993286	150378.037376404	91640.8364486694	156633.857475281	91177.5164413452	146266.072311401	93011.4914703369	110533.516746521	93841.6064834595	161517.02255249	91486.396446228	174278.627754211	92239.2914581299	167520.8776474	93764.3864822388	0.152563437438477	0.42249652528418	0.730613242716797	0.152563437438477	0.0190470078886719	0.559964109165039	0.0191529151181641	0.554945735829102	0.152563437438477
38	left	NA	8372968	female	Mauritius	NA	195	206.7	273	202.8	319.8	206.7	304.2	210.6	269.1	214.5	308.1	202.8	347.1	187.2	347.1	195	331.5	195	113240.74766922	103165.722875595	148696.596939087	101943.072900772	157441.396759033	104462.472848892	142676.972063065	106611.372804642	117001.322591782	100164.672937393	163553.646633148	94699.7980499268	174187.996414185	95848.3480262756	168148.846538544	98627.0979690552	0.162238724543457	0.441837472163086	0.810674663374023	0.162238724543457	0.018554676809082	0.590733676779785	0.0188028747558594	0.624420907192383	0.162238724543457
38	right	NA	8372968	female	Mauritius	NA	198.9	218.4	288.6	202.8	315.9	206.7	308.1	202.8	288.6	206.7	304.2	218.4	351	202.8	347.1	218.4	331.5	210.6	116511.660636902	107512.865203857	149687.572242737	100457.569862366	157803.107635498	103937.930030823	144467.031990051	101743.789924622	118327.500724792	109631.345306396	164762.827972412	104070.335037231	174959.013465881	103616.375015259	165216.787994385	110652.755355835	0.172974774169922	0.477828228759766	0.840238140869141	0.172974774169922	0.0210805419921875	0.635548583984375	0.021550390625	0.639886853027344	0.172974774169922
39	left	2.4	8372968	female	Mauritius	NA	191.1	202.8	253.5	218.4	319.8	183.3	315.9	187.2	292.5	214.5	269.1	187.2	343.2	195	347.1	187.2	327.6	187.2	104568.271652222	104787.541656494	143080.747261047	102721.90662384	160185.977531433	94111.8764877319	148852.942352295	96969.0165328979	107927.341705322	103590.631637573	155011.237449646	93513.4214782715	173738.087745667	96177.5115203857	165474.547615051	93860.9114837646	0.162980920062988	0.446350910375977	0.782334362222656	0.162980920062988	0.0193134944326172	0.599164272916504	0.0211540331547852	0.589053472094727	0.162980920062988
39	right	2.4	8372968	female	Mauritius	NA	187.2	214.5	265.2	187.2	319.8	183.3	308.1	187.2	288.6	195	265.2	202.8	339.3	191.1	343.2	187.2	331.5	191.1	105749.025115967	96863.7196884155	145999.147064209	90697.4293899536	158011.172645569	96031.4596481323	145147.97202301	90224.5543670654	105219.405090332	101289.829902649	153205.762413025	100306.249855042	170797.713264465	93269.8695144653	166030.133033752	94026.4695510864	0.156841524914063	0.414820350351563	0.734488409179687	0.156841524914063	0.01751862009375	0.559995783503906	0.0186486022617188	0.553145753671875	0.156841524914063
4	left	NA	8344960	male	Mauritius	NA	191.1	210.6	284.7	198.9	335.4	202.8	323.7	210.6	292.5	218.4	308.1	198.9	370.5	198.9	362.7	195	354.9	198.9	106637	105748.5	157941.5	102277.5	165897.5	103857	152540	109902	115334	102784.5	171533	101205	182219	96622.5	176603	97948.5	0.168146862	0.472575558	0.799646952	0.168146862	0.022467432	0.607722336	0.022375626	0.619657116	0.168146862
4	right	NA	8344960	male	Mauritius	NA	179.4	191.1	284.7	187.2	339.3	187.2	331.5	187.2	300.3	183.3	296.4	187.2	358.8	195	362.7	183.3	351	183.3	104085.646644592	98050.0965499878	156883.822479248	93204.5414733887	169510.292678833	93204.5414733887	153679.192428589	91833.8864517212	107850.121704102	94613.8064956665	163563.352584839	95250.8715057373	182425.337882996	96660.1365280151	174045.967750549	89459.3714141846	0.160229491511719	0.44014229905957	0.75488229169043	0.160229491511719	0.0204482420019531	0.578978530213867	0.0197476249453125	0.575850193588867	0.160229491511719
40	left	2.3	8372968	female	Mauritius	NA	183.3	191.1	273	191.1	327.6	191.1	331.5	191.1	304.2	191.1	308.1	191.1	374.4	191.1	374.4	175.5	370.5	179.4	105480.87336731	92568.842956543	152854.564880371	96429.063079834	163766.375228882	97422.7831115723	156504.574996948	98492.943145752	114749.22366333	95855.7630615234	174506.195571899	93677.2229919434	187214.345977783	91001.8229064941	185207.795913696	89033.4928436279	0.153848503828125	0.434689921148438	0.756661449902344	0.153848503828125	0.0194507324414063	0.57340918996875	0.0195386002265625	0.578952848414062	0.153848503828125
40	right	2.3	8372968	female	Mauritius	NA	191.1	195	280.8	187.2	335.4	191.1	327.6	183.3	312	191.1	292.5	191.1	374.4	191.1	382.2	195	370.5	183.3	108101.086708069	95945.8515167236	154142.512435913	95192.9565048218	167734.232650757	94710.3314971924	156536.332473755	94247.0114898682	110784.481750488	101370.556602478	168756.397666931	92393.7314605713	191286.333023071	96119.5965194702	184586.497917175	92297.2064590454	0.156196870081055	0.435914156589844	0.756079858054687	0.156196870081055	0.0196905979755859	0.576949999433594	0.019812798625	0.575540618610352	0.156196870081055
41	left	NA	8372968	female	Mauritius	NA	179.4	191.1	261.3	191.1	323.7	191.1	315.9	195	288.6	191.1	261.3	195	347.1	183.3	358.8	179.4	358.8	175.5	101142.949579239	93556.3196105957	147976.099384308	96415.7995986938	162714.419322968	97937.1895923615	147994.429384232	100356.749582291	99529.9095859528	95920.8896007538	153181.81936264	94894.4096050262	178899.8092556	91998.2696170807	177194.119262695	87782.3696346283	0.151985984382812	0.42708754265625	0.783399104511719	0.151985984382812	0.0184363877109375	0.584283169769531	0.018480599671875	0.589286490015625	0.151985984382812
41	right	NA	8372968	female	Mauritius	NA	187.2	183.3	253.5	195	319.8	195	319.8	195	292.5	191.1	265.2	183.3	347.1	191.1	362.7	187.2	362.7	175.5	99586.2464904785	96988.3263244629	146124.169525146	97119.3663330078	158273.450317383	95434.5662231445	152077.12991333	95865.1262512207	102412.966674805	93824.6461181641	154435.850067139	92102.4060058594	177966.891601563	95153.766204834	179277.291687012	90099.3658752441	0.154769559421875	0.418788673296875	0.75249149521875	0.154769559421875	0.018302096203125	0.56430306396875	0.017715935515625	0.570959072828125	0.154769559421875
42	left	2.5	8372968	female	Mauritius	NA	187.2	206.7	276.9	198.9	319.8	214.5	300.3	222.3	276.9	226.2	292.5	198.9	362.7	198.9	358.8	195	347.1	183.3	107849.972780228	100998.297920227	150382.371904373	101924.547901154	156496.621778488	106037.097816467	143251.247051239	113428.572664261	109591.32274437	99590.3979492188	165406.146595001	97626.7479896545	180616.171281815	98756.7729663849	176392.47136879	94051.4230632782	0.160185450620117	0.448057463132324	0.816405779599609	0.160185450620117	0.0184644230102539	0.601045173295898	0.0196302012451172	0.625323445180664	0.160185450620117
42	right	2.5	8372968	female	Mauritius	NA	187.2	210.6	280.8	198.9	323.7	202.8	304.2	195	280.8	202.8	261.3	202.8	354.9	214.5	358.8	202.8	354.9	198.9	108510.615249634	102689.539970398	152222.182365417	101062.849891663	158238.152656555	100098.184844971	143388.876937866	100022.524841309	101530.979911804	103162.414993286	157385.977615356	104051.420036316	179082.483665466	107872.250221252	172574.723350525	102803.029975891	0.165686557746094	0.466651463449219	0.841447066113281	0.165686557746094	0.0209007736171875	0.632899115789063	0.0211111840898437	0.633187456066406	0.165686557746094
43	left	2.3	8372968	female	Mauritius	NA	187.2	230.1	269.1	222.3	331.5	222.3	315.9	226.2	292.5	226.2	296.4	202.8	358.8	202.8	351	210.6	335.4	222.3	104935.06665802	111003.751754761	151053.712387085	108802.981719971	163371.302581787	111138.886756897	149934.022369385	110308.771743774	112020.00177002	108204.52671051	165764.122619629	99729.6315765381	177734.222808838	106833.871688843	168582.652664185	106544.296684265	0.180396274367187	0.5042812138125	0.861038399632812	0.180396274367187	0.0214537245390625	0.641950116148438	0.024605072859375	0.677310699898438	0.180396274367187
43	right	2.3	8372968	female	Mauritius	NA	191.1	187.2	269.1	183.3	331.5	198.9	319.8	210.6	292.5	191.1	280.8	183.3	358.8	191.1	354.9	195	339.3	195	106846.261688232	94806.8564987183	150783.442382813	95791.4115142822	164626.127601624	99555.8865737915	151304.677391052	99787.5465774536	109182.166725159	93841.6064834595	163293.082580566	90926.5514373779	179182.097831726	100212.256584167	169895.392684937	98687.1615600586	0.1521159926875	0.428174105546875	0.7510195093125	0.1521159926875	0.019366467859375	0.566923470164063	0.0207988989140625	0.572104777921875	0.1521159926875
44	left	2.4	8372968	female	Mauritius	NA	191.1	191.1	276.9	222.3	327.6	195	300.3	202.8	273	187.2	288.6	198.9	351	202.8	335.4	191.1	319.8	179.4	107343.075298309	101790.78502655	152312.392518997	98677.609872818	158901.272844315	101228.404998779	140181.051919937	93636.2746238708	108166.560338974	96207.154750824	160728.00793457	99601.5199184418	172619.328521729	102092.060041428	160205.797908783	92852.9595851898	0.161261064726562	0.451930471898437	0.754389292445312	0.161261064726562	0.0156866667421875	0.580779527414062	0.01551799290625	0.59433557728125	0.161261064726562
44	right	2.4	8372968	female	Mauritius	NA	191.1	191.1	284.7	187.2	327.6	187.2	300.3	195	273	183.3	300.3	187.2	351	210.6	335.4	191.1	319.8	202.8	107693.676696777	94656.5070953369	157120.325180054	96625.6170349121	156125.825210571	95989.1370544434	139776.24571228	92667.5071563721	109682.676635742	95929.4670562744	166389.06489563	98375.9369812012	169472.014801025	104879.966781616	161635.355041504	95810.1270599365	0.159619115326172	0.451588037378906	0.7604675563125	0.159619115326172	0.0156589192148438	0.593277949171875	0.0156157579160156	0.587502967388672	0.159619115326172
45	left	2.9	8372968	female	Mauritius	NA	191.1	187.2	269.1	191.1	327.6	202.8	315.9	206.7	284.7	206.7	292.5	210.6	351	187.2	354.9	191.1	347.1	195	107112.028709412	96603.9828586578	148962.907114029	94555.7026920319	161411.148126602	101252.003236771	146343.47190094	103004.858379364	111956.999103546	100050.608139038	161646.488145828	96269.1678314209	175591.549280167	94398.1426792145	171671.243961334	99006.7730541229	0.159061951705078	0.446960527374023	0.729210379702148	0.159061951705078	0.0146680492148437	0.569005133167969	0.0147950819736328	0.577702642719727	0.159061951705078
46	left	2.8	8372968	female	Mauritius	NA	206.7	214.5	292.5	195	339.3	195	327.6	198.9	296.4	202.8	304.2	214.5	370.5	214.5	370.5	187.2	370.5	187.2	112682	101848.5	160964	95862	166677.5	94867.5	154685	101926.5	116718.5	106236	172644.5	100854	184364	95842.5	183350	92586	0.167404068	0.459138498	0.761205276	0.167404068	0.021566064	0.583285248	0.021432528	0.594059934	0.167404068
46	right	2.8	8372968	female	Mauritius	NA	202.8	191.1	276.9	195	343.2	187.2	331.5	195	304.2	187.2	276.9	191.1	370.5	187.2	374.4	183.3	358.8	187.2	112173.64412117	95540.4527721405	157825.657835007	92093.8274917603	170431.458860397	96347.9478378296	156762.127748489	95402.5877609253	111622.184076309	100326.338161469	164659.823390961	93728.5126247406	186463.190164566	96997.8828907013	179352.294586182	91601.4524517059	0.156707611242187	0.429997419650391	0.708224567950195	0.156707611242187	0.0144393902490234	0.557038647290039	0.0141683870302734	0.55257556303125	0.156707611242187
47	left	2.7	8372968	female	Mauritius	NA	195	195	280.8	191.1	335.4	187.2	319.8	187.2	284.7	198.9	292.5	187.2	358.8	191.1	351	198.9	335.4	179.4	109742.011734009	97741.216545105	155339.422454834	95501.8365097046	164490.992599487	95443.9215087891	148640.587348938	98127.3165512085	111691.816764832	96872.4915313721	162964.897575378	94150.4864883423	177695.612808228	96486.3915252686	166999.64263916	91447.7864456177	0.158999847070313	0.445960806585938	0.774961571226563	0.158999847070313	0.0208889374375	0.583605152960938	0.020414188859375	0.596014098554687	0.158999847070313
47	right	2.7	8372968	female	Mauritius	NA	195	206.7	280.8	222.3	335.4	202.8	312	191.1	288.6	187.2	261.3	222.3	351	202.8	354.9	210.6	335.4	206.7	111325.021759033	110501.821746826	154412.782440186	99941.986579895	163989.062591553	102953.566627502	145571.092300415	97123.4565353394	102772.90662384	108802.981719971	155667.607460022	101949.706611633	176981.327796936	107606.07170105	167636.707649231	105424.606666565	0.174175430929688	0.48257374434375	0.833314719734375	0.174175430929688	0.02301712071875	0.63403491140625	0.0216338015859375	0.637202630367187	0.174175430929688
48	left	2.4	8372968	female	Mauritius	NA	195	187.2	296.4	195	331.5	191.1	315.9	195	292.5	198.9	315.9	187.2	354.9	195	351	198.9	343.2	195	118853.971878052	96563.6115264893	156787.297477722	93494.1164779663	162406.052566528	100521.13658905	149239.042358398	99285.616569519	122309.566932678	94131.1814880371	166150.222625732	92007.6314544678	175707.197776794	97200.6765365601	170667.592697144	96775.9665298462	0.158917993867187	0.436351240539062	0.753425993484375	0.158917993867187	0.0199148843203125	0.567218141695312	0.0193091706171875	0.583335037390625	0.158917993867187
48	right	2.4	8372968	female	Mauritius	NA	191.1	187.2	292.5	179.4	327.6	183.3	319.8	187.2	296.4	195	300.3	187.2	358.8	187.2	354.9	191.1	351	187.2	116498.76184082	93358.9814758301	154625.137443542	91409.1764450073	163371.302581787	92026.9364547729	151980.352401733	95714.1915130615	113487.181793213	95752.8015136719	166208.137626648	92470.951461792	180687.88785553	96080.9865188599	173119.327735901	93957.4364852905	0.150143330492188	0.422837276703125	0.734206861390625	0.150143330492188	0.0193582825390625	0.563526562234375	0.01895720184375	0.555202091476563	0.150143330492188
49	left	2.5	8372968	female	Mauritius	NA	191.1	210.6	269.1	202.8	319.8	202.8	312	206.7	284.7	198.9	284.7	206.7	335.4	195	343.2	191.1	331.5	187.2	105460.247829437	105259.047832489	148344.621946335	101628.147907257	159590.296714783	102721.12288475	147345.271966934	101109.447917938	110276.747730255	102202.422895432	154865.421812057	101202.072916031	170816.446483612	97830.5229854584	166722.421567917	94051.4230632782	0.165224621054687	0.45548835923584	0.811757708959961	0.165224621054687	0.0185621979589844	0.610138243527832	0.0204650488842773	0.618080577824707	0.165224621054687
49	right	2.5	8372968	female	Mauritius	NA	191.1	198.9	273	202.8	327.6	198.9	319.8	202.8	292.5	195	276.9	198.9	343.2	206.7	351	202.8	339.3	195	106512.646942139	102042.726654053	151758.889892578	100620.006561279	160557.290466309	98822.8864440918	150766.729827881	102286.086669922	106306.726928711	102360.966674805	156644.810211182	102435.846679688	171527.211181641	103353.126739502	169449.291046143	100077.126525879	0.167266960253906	0.459014145083984	0.817622287451172	0.167266960253906	0.0195221164570312	0.617390751833984	0.0198658156904297	0.619857748553711	0.167266960253906
5	left	NA	8344960	male	Mauritius	NA	191.1	183.3	269.1	183.3	351	195	351	179.4	319.8	191.1	288.6	179.4	370.5	175.5	370.5	183.3	358.8	187.2	106284.83864212	93866.3776359558	157668.097822189	93137.6625766754	178683.664531708	96860.0178794861	164068.973342896	91837.792470932	110282.923967361	91365.1124324799	167042.918584824	86756.4820575714	186994.955207825	92093.8274917603	178308.459501266	92783.1525478363	0.148408137667969	0.413017374225586	0.682292947456055	0.148408137667969	0.013685662546875	0.520588714368164	0.0139481969150391	0.547087747851562	0.148408137667969
5	right	NA	8344960	male	Mauritius	NA	191.1	187.2	269.1	191.1	354.9	202.8	351	183.3	315.9	191.1	292.5	183.3	374.4	179.4	374.4	187.2	354.9	195	105545.556762695	94139.3671112061	159606.57510376	97480.887008667	176493.184585571	96844.4070281982	165275.22492981	93443.2171325684	110557.836608887	91871.9071807861	170645.524765015	90638.7272186279	187810.594238281	92846.5171508789	181028.104446411	97341.6570129395	0.153139555049805	0.421331065297852	0.704247699532227	0.153139555049805	0.0144649627851563	0.539609019390625	0.0146470756259766	0.55685770702832	0.153139555049805
50	left	2.3	8372968	female	Mauritius	NA	183.3	210.6	269.1	183.3	308.1	187.2	296.4	206.7	269.1	214.5	292.5	191.1	343.2	183.3	331.5	183.3	331.5	195	103397.539569855	95810.9096012115	145629.859394073	92474.849615097	152028.029367447	99293.6095867157	138902.749422073	104737.619564056	110876.179538727	101383.229578018	160128.889333725	95792.5796012878	168415.04929924	94399.4996070862	162420.139324188	94784.429605484	0.15768932734375	0.431051881820313	0.773385095359375	0.15768932734375	0.017714259015625	0.580141982761719	0.018627972875	0.587952762527344	0.15768932734375
50	right	2.3	8372968	female	Mauritius	NA	179.4	183.3	276.9	195	308.1	179.4	292.5	179.4	265.2	179.4	276.9	179.4	335.4	195	331.5	191.1	327.6	195	109183.772752762	95459.3230342865	147770.34695816	90550.198135376	151031.746891022	91476.4481163025	139379.522130966	91476.4481163025	105404.672830582	91791.3731098175	155087.72180748	87882.5981903076	166944.721563339	95607.5230312347	162980.371644974	99349.5729541779	0.154419427240234	0.421309903410156	0.772201913595703	0.154419427240234	0.0188374787167969	0.581319953058594	0.0181264892539062	0.575227895976563	0.154419427240234
51	left	NA	8372968	female	Mauritius	NA	198.9	241.8	296.4	253.5	327.6	245.7	312	241.8	284.7	230.1	319.8	249.6	358.8	218.4	351	222.3	354.9	222.3	114882.993667603	125571.81401062	157517.405029297	121386.723876953	158472.905059814	123546.153945923	146758.474685669	122323.11390686	119813.373825073	123679.923950195	170588.645446777	115539.063690186	176589.185638428	106958.673416138	174315.095565796	108353.703460693	0.199130026845703	0.538148696895508	0.917402708524414	0.199130026845703	0.0249935874082031	0.67639196905957	0.0238538669804687	0.73031198197168	0.199130026845703
51	right	NA	8372968	female	Mauritius	NA	191.1	214.5	300.3	218.4	331.5	202.8	315.9	183.3	292.5	198.9	296.4	202.8	351	191.1	351	198.9	347.1	202.8	115360.743682861	108984.333480835	160651.445129395	105181.443359375	161033.645141602	100270.173202515	150408.484802246	98187.1831359863	108270.933456421	104627.253341675	164779.20526123	99276.4531707764	174257.765563965	97728.5431213379	172786.295516968	102678.033279419	0.173590657824219	0.4638501616875	0.800083740269531	0.173590657824219	0.0201056314892578	0.607278359177734	0.0208360157070312	0.615713895583008	0.173590657824219
52	left	2.4	8372968	female	Mauritius	NA	187.2	202.8	273	191.1	304.2	191.1	284.7	206.7	253.5	195	284.7	202.8	331.5	195	327.6	198.9	315.9	206.7	109321.98348999	95683.7730560303	145860.304656982	94479.8430175781	146108.734664917	98072.5231323242	132521.524230957	101646.09324646	112398.693588257	107245.323425293	157861.385040283	97919.6431274414	163842.815231323	98091.6331329346	159829.715103149	98951.5831604004	0.164978545014648	0.460382843203125	0.808623617277344	0.164978545014648	0.0212533781171875	0.615930602988281	0.0214620593222656	0.610360420052734	0.164978545014648
52	right	2.4	8372968	female	Mauritius	NA	202.8	183.3	276.9	183.3	304.2	175.5	284.7	187.2	257.4	179.4	288.6	191.1	335.4	187.2	335.4	183.3	315.9	191.1	112780.893600464	93409.6829833984	146949.574691772	88249.9828186035	146987.794692993	92358.6329498291	132578.854232788	90887.162902832	112952.883605957	92530.6229553223	157784.945037842	95110.4730377197	165696.485290527	91670.6729278564	159753.275100708	95053.1430358887	0.154881585168945	0.435830696805664	0.758540128058594	0.154881585168945	0.0202501030927734	0.585599592450195	0.0204989152988281	0.568022214022461	0.154881585168945
53	left	NA	8372968	female	Mauritius	NA	191.1	191.1	276.9	191.1	319.8	183.3	323.7	222.3	296.4	269.1	288.6	198.9	351	187.2	362.7	183.3	351	198.9	105805.743377686	96085.0830688477	149242.774765015	94288.7430114746	159906.155105591	101168.343231201	154822.894943237	124291.443969727	111099.213546753	96581.9430847168	159925.265106201	96524.6130828857	176684.735641479	94957.5930328369	176799.395645142	94021.2030029297	0.157866458003906	0.433923075023438	0.760048353621094	0.157866458003906	0.0187078502578125	0.571252435242187	0.0205291098046875	0.583482033339844	0.157866458003906
53	right	NA	8372968	female	Mauritius	NA	191.1	202.8	276.9	187.2	323.7	191.1	319.8	198.9	292.5	191.1	276.9	191.1	347.1	187.2	362.7	198.9	358.8	187.2	108710.463470459	98301.8431396484	151593.304840088	93925.6529998779	160288.355117798	96046.863067627	151612.414840698	97002.3630981445	106837.683410645	97097.9131011963	156982.325012207	94613.6130218506	177009.605651855	96218.8530731201	179245.475723267	96065.9730682373	0.155701715296875	0.422308551421875	0.738504770296875	0.155701715296875	0.0181886315273437	0.560772204867187	0.0187797420820312	0.563072743242187	0.155701715296875
54	left	NA	8372968	female	Mauritius	NA	183.3	187.2	257.4	183.3	319.8	187.2	319.8	198.9	288.6	187.2	284.7	187.2	351	191.1	351	183.3	335.4	175.5	99606.8865737915	94111.8764877319	144721.672286987	92181.3764572144	160321.112533569	98397.586555481	148235.182342529	96274.0365219116	106112.671676636	95675.5815124512	161111.617546082	93069.4064712524	176884.80279541	93204.5414733887	167385.742645264	89806.8614196777	0.154418766359863	0.43371038232373	0.765420865418945	0.154418766359863	0.0200918720419922	0.574750783522461	0.0201486287426758	0.584139963435547	0.154418766359863
54	right	NA	8372968	female	Mauritius	NA	183.3	187.2	265.2	187.2	319.8	187.2	319.8	195	288.6	191.1	261.3	195	347.1	191.1	354.9	191.1	339.3	198.9	101853.463281631	96269.1678314209	146501.031913757	93117.9675750732	161194.503108978	96978.1878890991	148746.262096405	96564.5928554535	99549.1480941772	100129.388145447	154024.522525787	93649.7326183319	177895.864467621	97332.6979179382	169701.743801117	96702.4578666687	0.158409850209961	0.4417352465625	0.73004032705957	0.158409850209961	0.01517618025	0.568505470983398	0.0151253671464844	0.572968555242187	0.158409850209961
55	left	NA	8372987	male	Mauritius	NA	195	195	265.2	191.1	335.4	175.5	323.7	187.2	292.5	195	288.6	191.1	351	191.1	358.8	195	339.3	171.6	105038	96193.5	153515	93327	165234.5	90031.5	153437	96057	110537	96076.5	164240	93639	177383	95101.5	172956.5	91182	0.154167312	0.426079992	0.709359924	0.154167312	0.019387758	0.54762279	0.019596408	0.54883296	0.154167312
55	right	NA	8372987	male	Mauritius	NA	198.9	198.9	265.2	195	335.4	191.1	323.7	198.9	296.4	183.3	273	198.9	351	198.9	354.9	202.8	343.2	195	108528.090356827	99641.6899204254	151247.887466431	95062.3096942902	165850.683187485	96769.534778595	152111.542509079	94037.9746437073	108206.730340958	101067.724990845	155947.777698517	94600.3546714783	177741.003774643	98275.9098529816	170268.383405685	98818.2048797607	0.161420860992187	0.458269057101563	0.744162331445313	0.161420860992187	0.015713299453125	0.586194845304687	0.0157754424453125	0.58474780134375	0.161420860992187
56	left	NA	8372987	male	Mauritius	NA	195	191.1	280.8	206.7	323.7	202.8	304.2	218.4	276.9	210.6	292.5	187.2	335.4	191.1	327.6	187.2	319.8	187.2	112232.729125977	99262.8080749512	152074.717367172	100109.693143845	158535.677892685	105447.038578033	141557.586511612	104068.388465881	113631.074239731	98415.9230060577	158219.55786705	95461.6727657318	168521.043704987	96958.4928874969	158593.762897491	93433.087600708	0.161179164351562	0.452134995082031	0.750518007776367	0.161179164351562	0.0152269933535156	0.576610160994141	0.0148204885253906	0.595995359985352	0.161179164351562
56	right	NA	8372987	male	Mauritius	NA	191.1	206.7	284.7	206.7	323.7	191.1	308.1	195	284.7	187.2	296.4	210.6	343.2	210.6	335.4	218.4	323.7	230.1	113611.379238129	105919.718616486	152921.602436066	101192.918231964	158988.662929535	97116.0529003143	145516.281833649	96426.7278442383	113237.174207687	106096.973630905	159814.852996826	104186.558475494	169348.233772278	107101.418712616	161764.658155441	110548.043992996	0.17023236562793	0.470309148439453	0.743311015927734	0.17023236562793	0.0150576163417969	0.599984188611328	0.0151338359970703	0.583444523416992	0.17023236562793
57	right	NA	8372987	male	Mauritius	NA	187.2	210.6	261.3	198.9	319.8	198.9	323.7	198.9	292.5	195	261.3	210.6	347.1	183.3	339.3	191.1	339.3	195	102581.946853638	99748.3469390869	146300.165512085	100444.496917725	160183.38508606	97620.1170043945	151571.015350342	96327.2670440674	100553.166915894	101797.016876221	154872.755249023	96128.3670501709	169631.134796143	96148.2570495605	166846.534881592	97003.5270233154	0.168708884859375	0.470104234576172	0.769324254832031	0.168708884859375	0.0162372806191406	0.603722983488281	0.0164530871132813	0.6030151381875	0.168708884859375
58	left	NA	8372987	male	Mauritius	NA	195	191.1	296.4	191.1	343.2	195	339.3	198.9	312	198.9	308.1	187.2	362.7	191.1	374.4	187.2	354.9	175.5	112985.251785278	96023.0715179443	159161.812515259	95579.0565109253	174857.777763367	100714.186592102	159528.607521057	97837.7415466309	113931.196800232	96969.0165328979	167887.672653198	93532.7264785767	185166.647926331	96505.6965255737	178640.557823181	92297.2064590454	0.156522738479492	0.43362493109082	0.769701157109375	0.156522738479492	0.0195113703564453	0.572200467526367	0.0204075084521484	0.591206741865234	0.156522738479492
58	right	NA	8372987	male	Mauritius	NA	202.8	198.9	292.5	195	343.2	195	351	202.8	315.9	183.3	308.1	198.9	366.6	195	370.5	206.7	362.7	202.8	115436.986824036	97857.046546936	158370.307502747	95830.0215148926	174375.152755737	96833.8815307617	163814.317588806	98706.4665603638	117290.266853333	99343.5315704346	169296.937675476	98552.0265579224	186402.167945862	99633.1065750122	179239.012832642	98899.5165634155	0.161182656577148	0.455564021015625	0.798727884700195	0.161182656577148	0.0203504814824219	0.607638655856445	0.0227211740810547	0.603581594295898	0.161182656577148
59	left	NA	8372987	male	Mauritius	NA	198.9	179.4	273	171.6	327.6	183.3	327.6	179.4	300.3	187.2	308.1	175.5	358.8	179.4	354.9	175.5	351	171.6	110946.33354187	88517.5228271484	150484.924804688	88957.0528411865	166193.345306396	91020.9329071045	153752.734909058	89014.3828430176	117845.043762207	88765.952835083	167970.575363159	87810.4528045654	176646.515640259	87810.4528045654	174315.095565796	85326.1527252197	0.146459621894531	0.40540598475	0.723103943953125	0.146459621894531	0.0180688118203125	0.542208138257813	0.0184761988242188	0.549756779800781	0.146459621894531
59	right	NA	8372987	male	Mauritius	NA	195	167.7	269.1	167.7	323.7	171.6	327.6	179.4	300.3	183.3	300.3	183.3	351	191.1	351	179.4	343.2	171.6	107659.41343689	83892.9026794434	148459.26473999	85058.6127166748	163307.735214233	87409.142791748	154937.554946899	90562.2928924561	115418.073684692	86606.5227661133	163689.93522644	91766.2229309082	175022.165588379	92167.5329437256	171582.365478516	87256.2627868652	0.142705271074219	0.412611143132812	0.726594691417969	0.142705271074219	0.0191232252421875	0.56344019034375	0.0190273694765625	0.537615049488281	0.142705271074219
6	left	NA	8344960	female	Mauritius	NA	187.2	191.1	253.5	195	300.3	195	304.2	187.2	280.8	183.3	265.2	183.3	331.5	179.4	347.1	183.3	343.2	183.3	103506.496635437	96853.1865310669	138621.292190552	91891.8014526367	152270.927406311	94594.5014953613	143215.882263184	94999.90650177	104259.391647339	93783.6914825439	149412.787361145	90366.7064285278	170784.422698975	93648.5564804077	168524.737663269	90965.1614379883	0.154828222807617	0.438765505076172	0.766711314553711	0.154828222807617	0.0206763498808594	0.581552890561523	0.0210185116992187	0.582229067488281	0.154828222807617
6	right	NA	8344960	female	Mauritius	NA	187.2	237.9	257.4	206.7	308.1	234	308.1	218.4	288.6	202.8	265.2	226.2	339.3	218.4	347.1	218.4	339.3	218.4	104684.101654053	112741.201782227	143196.577262878	106737.346687317	155765.132461548	109922.671737671	145513.1772995	104555.881652832	105186.031661987	111833.866767883	152385.757408142	107374.411697388	173718.782745361	112355.101776123	170049.832687378	109459.351730347	0.179154298750977	0.489022558825195	0.849889223254883	0.179154298750977	0.0225175063320312	0.647492360985352	0.0218657695351562	0.647036145227539	0.179154298750977
60	left	NA	8372987	male	Mauritius	NA	187.2	195	280.8	187.2	335.4	187.2	327.6	198.9	304.2	183.3	288.6	179.4	351	175.5	354.9	183.3	347.1	179.4	110364.285339355	99606.394821167	153829.957443237	93061.8045043945	166504.008056641	95615.3296279907	154510.897476196	95180.2846069336	111272.205383301	94348.0245666504	159807.097732544	90621.7693862915	176207.403526306	90451.5343780518	172366.658340454	92475.4394760132	0.150844903564453	0.416559967041016	0.740638061523437	0.150844903564453	0.0182457885742188	0.5560501953125	0.0193421020507813	0.563559942626953	0.150844903564453
60	right	NA	8372987	male	Mauritius	NA	195	191.1	284.7	191.1	339.3	191.1	327.6	195	308.1	195	288.6	202.8	354.9	202.8	358.8	187.2	347.1	198.9	112274.700431824	98131.0247497559	156478.057571411	97147.4447021484	166560.753059387	100533.229866028	153962.362449646	93553.5945281982	112217.955429077	98830.8797836304	161414.872810364	99228.0948028564	178742.013648987	97979.7047424316	172309.913337708	96939.3796920776	0.156553564453125	0.440459600830078	0.777583825683594	0.156553564453125	0.0192716247558594	0.594107934570313	0.0190210388183594	0.585642828369141	0.156553564453125
61	left	NA	8372987	male	Mauritius	NA	187.2	195	284.7	191.1	335.4	198.9	335.4	214.5	315.9	191.1	323.7	175.5	358.8	179.4	358.8	191.1	351	191.1	107074.24697876	95191.2062072754	155559.050140381	94835.526184082	166847.210876465	98654.4064331055	161062.730499268	97680.9663696289	122649.287994385	96838.5663146973	170422.731109619	92158.5660095215	178266.411621094	95228.6462097168	176319.531494141	91091.5259399414	0.150593728553711	0.417357797996094	0.763203242163086	0.150593728553711	0.0185521208427734	0.570838600110352	0.0187888914257812	0.572381427780273	0.150593728553711
61	right	NA	8372987	male	Mauritius	NA	187.2	202.8	292.5	191.1	327.6	187.2	327.6	183.3	296.4	187.2	308.1	195	354.9	195	358.8	187.2	351	195	115259.97262764	99905.3229427338	153679.821836472	92976.9730854034	164036.29662323	94051.4230632782	155477.746799469	97015.423002243	117408.872583389	97515.5979919434	165183.846599579	95477.848033905	178356.121328354	92217.4481010437	176225.746372223	95440.798034668	0.152754554516602	0.411843126352539	0.760974904819336	0.152754554516602	0.0183816903613281	0.569862485800781	0.0195249051464844	0.565048949863281	0.152754554516602
62	left	NA	8372987	male	Mauritius	NA	198.9	198.9	273	195	323.7	206.7	315.9	187.2	284.7	195	284.7	191.1	354.9	187.2	347.1	191.1	335.4	183.3	107129.8201828	100230.589851379	150519.83228302	97658.1497268677	162040.067840576	101176.339897156	146490.937088013	97639.2347259521	110704.755355835	98395.8347625732	161093.3177948	96674.5696792603	176907.258560181	95010.0495986938	167202.863090515	94234.5345611572	0.159080307515625	0.44254808603125	0.781513386875	0.159080307515625	0.019758156609375	0.584978349984375	0.019537834671875	0.599787131640625	0.159080307515625
62	right	NA	8372987	male	Mauritius	NA	191.1	191.1	296.4	179.4	335.4	167.7	319.8	171.6	292.5	183.3	261.3	179.4	351	179.4	347.1	187.2	343.2	183.3	115982.040611267	92853.7394943237	157612.957626343	86800.939201355	164309.867950439	87368.3892288208	149838.892250061	89259.8893203735	103403.565002441	93421.1895217896	154038.022453308	89127.4843139648	176093.913520813	92834.8244934082	169699.643211365	89978.6593551636	0.147686515890625	0.40959421909375	0.728140397515625	0.147686515890625	0.018357538578125	0.55787088303125	0.018326064015625	0.543180130984375	0.147686515890625
63	left	NA	8372987	male	Mauritius	NA	198.9	210.6	300.3	210.6	351	198.9	339.3	210.6	308.1	206.7	308.1	206.7	370.5	198.9	362.7	202.8	351	206.7	115568	102687	163674.5	102901.5	171669.5	104695.5	160106	105748.5	117128	104773.5	172040	101790	182765	99859.5	177246.5	102355.5	0.1698411	0.4740528	0.797510376	0.1698411	0.022751196	0.609658608	0.022500816	0.616652556	0.1698411
63	right	NA	8372987	male	Mauritius	NA	202.8	214.5	312	210.6	351	202.8	331.5	198.9	304.2	210.6	319.8	210.6	370.5	198.9	366.6	206.7	358.8	206.7	124777.516036987	107304.800193787	164989.807983398	99530.7348175049	171629.973304749	99057.8597946167	155853.862541199	99095.6897964478	118422.07572937	109952.90032196	171628.973304749	98679.5597763062	184265.193916321	102708.454971313	176679.278549194	103881.185028076	0.172346835609375	0.472000407890625	0.82496402040625	0.172346835609375	0.02078894853125	0.64020833853125	0.0206787875625	0.615288353671875	0.172346835609375
64	left	NA	8372987	male	Mauritius	NA	187.2	191.1	261.3	187.2	315.9	183.3	315.9	187.2	292.5	191.1	257.4	183.3	335.4	183.3	347.1	183.3	339.3	179.4	104409.076944351	94614.9767627716	145378.552707672	92854.1267299652	158893.052959442	93509.3267421722	147671.752750397	95352.0767765045	102218.251903534	94963.0517692566	147303.20274353	90335.7016830444	170256.678171158	91441.3517036438	167041.103111267	88595.3266506195	0.154401329707031	0.437917894848633	0.717452973134766	0.154401329707031	0.0158528926171875	0.552449564897461	0.0156976511572266	0.571370759311523	0.154401329707031
64	right	NA	8372987	male	Mauritius	NA	183.3	183.3	257.4	175.5	315.9	183.3	319.8	183.3	292.5	187.2	241.8	191.1	323.7	175.5	339.3	195	331.5	191.1	101598.719745636	91444.0887756348	143352.123752594	90079.8686447144	162204.165561676	92642.948890686	150297.244419098	93986.4990196228	96720.5992774963	94668.609085083	142153.263637543	89377.0885772705	168219.136138916	91878.1588172913	165985.775924683	95185.3591346741	0.153009065727539	0.443937434674805	0.73357078669043	0.153009065727539	0.0166850732207031	0.571243229563477	0.0170135195439453	0.572566399037109	0.153009065727539
65	left	NA	8372987	male	Mauritius	NA	191.1	191.1	276.9	183.3	351	187.2	335.4	202.8	304.2	202.8	296.4	191.1	366.6	195	366.6	187.2	354.9	183.3	107222	93834	159891.5	91825.5	172196	97422	158624	100035	110868.5	97461	167477	92488.5	180620	91455	178143.5	93424.5	0.156339612	0.430895088	0.745161768	0.156339612	0.0196365	0.563100408	0.020645196	0.572674752	0.156339612
65	right	NA	8372987	male	Mauritius	NA	183.3	210.6	273	214.5	339.3	195	343.2	202.8	308.1	183.3	315.9	214.5	370.5	195	366.6	198.9	347.1	206.7	105767.940116882	104959.340080261	154151.512458801	99625.3098220825	172348.743339539	104032.5050354	158464.132667542	95237.0296096802	120427.065826416	99663.1398239136	173198.918380737	103446.140007019	184681.323936462	99133.5197982788	174541.88344574	101043.934890747	0.165000775464844	0.452101968914063	0.80217823753125	0.165000775464844	0.020978703421875	0.6113437318125	0.019108388109375	0.602849383101563	0.165000775464844
66	left	NA	8372987	male	Mauritius	NA	195	214.5	273	202.8	312	198.9	304.2	195	273	191.1	292.5	210.6	339.3	198.9	339.3	202.8	335.4	183.3	109191.555282593	101327.65990448	144750.757003784	97620.3197250366	155419.817520142	99663.1398239136	141270.396835327	96901.5496902466	114204.030525208	104354.060050964	156402.397567749	102273.409950256	171081.438278198	100192.759849548	165500.513008118	94253.4495620728	0.164852708835938	0.460876864921875	0.81364950478125	0.164852708835938	0.0197785844296875	0.614570025726562	0.0208773946757813	0.619300364871094	0.164852708835938
66	right	NA	8372987	male	Mauritius	NA	198.9	195	276.9	187.2	312	187.2	308.1	171.6	288.6	175.5	284.7	187.2	339.3	183.3	347.1	187.2	339.3	175.5	110500.007202148	94872.9661865234	148220.809661865	93337.9260864258	155896.010162354	89743.6858520508	147808.96963501	87253.9256896973	110462.567199707	95172.4862060547	158348.330322266	92008.8059997559	171489.771179199	92345.7660217285	168981.291015625	89724.9658508301	0.153718919291016	0.420954056692383	0.753996364754883	0.153718919291016	0.0180136960043945	0.569177532293945	0.0181211488139648	0.569638044334961	0.153718919291016
67	right	NA	8372987	male	Mauritius	NA	191.1	187.2	253.5	191.1	323.7	187.2	315.9	187.2	280.8	179.4	265.2	187.2	347.1	191.1	343.2	179.4	327.6	191.1	102193.004943848	94366.9395675659	146642.257095337	95047.8796005249	162531.85786438	94461.5145721436	145942.402061462	90489.3643798828	103649.460014343	95142.4546051025	157442.722618103	93610.3395309448	174202.41342926	92740.2494888306	163854.907928467	93232.0395126343	0.148589630126953	0.417241247558594	0.752564385986328	0.148589630126953	0.0186138366699219	0.568086151123047	0.0188096069335938	0.564296038818359	0.148589630126953
68	left	NA	8372987	male	Mauritius	NA	191.1	187.2	261.3	191.1	327.6	195	323.7	183.3	292.5	187.2	280.8	195	358.8	198.9	354.9	191.1	339.3	183.3	101216	97558.5	152403.5	94906.5	163635.5	94321.5	151487	94360.5	104784.5	98982	163694	97831.5	177948.5	96720	171143	93522	0.15924519	0.448727526	0.760215105	0.15924519	0.021274227	0.588210363	0.02118285	0.578275191	0.15924519
68	right	NA	8372987	male	Mauritius	NA	191.1	202.8	253.5	198.9	331.5	198.9	315.9	195	288.6	202.8	280.8	206.7	354.9	195	347.1	191.1	343.2	198.9	102328.891616821	101679.436607361	147347.152328491	97876.3515472412	162483.272567749	99671.7165756226	148215.877342224	95945.8515167236	104124.256645203	104382.136650085	161961.037559509	98899.5165634155	175610.672775269	100598.356590271	169142.497673035	96872.4915313721	0.163583626445312	0.457502108226563	0.786011753648437	0.163583626445312	0.0204060035390625	0.606679570921875	0.0211263117265625	0.5953019756875	0.163583626445312
69	left	NA	8372987	male	Mauritius	NA	179.4	179.4	249.6	183.3	308.1	187.2	312	175.5	292.5	179.4	269.1	183.3	327.6	183.3	335.4	179.4	323.7	179.4	95524.5630493164	91976.4329376221	141980.974533081	93084.8129730225	154631.794937134	91556.0129241943	148096.174728394	89721.4528656006	102002.853256226	93199.4729766846	150045.394790649	89969.8828735352	165849.36529541	89797.892868042	162963.755203247	88173.5428161621	0.149183523234375	0.408265681757813	0.723215775679688	0.149183523234375	0.0177492926015625	0.540219131121094	0.018308451234375	0.555204582480469	0.149183523234375
69	right	NA	8372987	male	Mauritius	NA	183.3	183.3	265.2	183.3	319.8	179.4	319.8	183.3	288.6	175.5	261.3	198.9	331.5	198.9	339.3	183.3	323.7	183.3	102423.273269653	94403.4030151367	147312.664703369	92626.172958374	160689.665130615	91020.9329071045	151975.504852295	88211.7628173828	100302.063201904	96658.3830871582	151746.184844971	95091.3630371094	167913.245361328	94326.9630126953	163288.625213623	91536.902923584	0.151847681495117	0.419441196006836	0.7278800433125	0.151847681495117	0.0183559198466797	0.561143760455078	0.0185806534521484	0.54924090556543	0.151847681495117
7	left	NA	8344960	female	Mauritius	NA	198.9	195	308.1	191.1	343.2	195	315.9	191.1	292.5	198.9	335.4	202.8	362.7	191.1	354.9	187.2	343.2	187.2	118189.023773193	98206.2931365967	165333.395278931	95263.3530426025	162887.315200806	95683.7730560303	149567.644775391	99219.1231689453	125087.73399353	96543.7230834961	176264.315628052	96524.6130828857	176933.165649414	94575.3930206299	172671.635513306	91919.102935791	0.159127445072266	0.430565509477539	0.772120458789063	0.159127445072266	0.0189819634619141	0.577725890058594	0.0200895790888672	0.585888535657227	0.159127445072266
7	right	NA	8344960	female	Mauritius	NA	198.9	195	300.3	187.2	343.2	179.4	319.8	179.4	296.4	179.4	323.7	175.5	362.7	171.6	354.9	191.1	347.1	183.3	116035.441833496	95752.8015136719	161266.057548523	90772.1114349365	165185.972610474	92664.0014648438	149740.972366333	91582.9214477539	123603.001953125	92451.6464614868	171323.96270752	89671.7264175415	179896.382843018	90057.826423645	170860.642700195	93088.7114715576	0.149132285096191	0.417242831025391	0.733847923638672	0.149132285096191	0.0188756570273437	0.548723782208984	0.0195486293354492	0.563942686092285	0.149132285096191
70	left	NA	8372987	male	Mauritius	NA	191.1	195	253.5	187.2	323.7	187.2	327.6	191.1	296.4	183.3	276.9	191.1	351	191.1	347.1	183.3	335.4	183.3	100453.716918945	97858.7969970703	146996.315490723	94397.9371032715	162450.845016479	96168.1470489502	155151.215240479	94517.2770996094	103835.016815186	98236.7069854736	160700.52507019	91255.317199707	173629.024673462	89624.3372497559	168736.084823608	89504.997253418	0.159722702443359	0.445787158816406	0.721182142119141	0.159722702443359	0.0153826869023437	0.563876472410156	0.0154517449804687	0.572258396642578	0.159722702443359
70	right	NA	8372987	male	Mauritius	NA	187.2	195	261.3	202.8	323.7	183.3	323.7	191.1	292.5	179.4	261.3	198.9	351	187.2	351	187.2	335.4	179.4	102522.5	100308	148991	96388.5	162875	91923	152657	92566.5	98856.5	96505.5	158448.5	93307.5	175511	94809	169583	90441	0.154718148	0.425295468	0.704894814	0.154718148	0.01940445	0.546546156	0.019880172	0.544359504	0.154718148
71	left	NA	8372987	male	Mauritius	NA	183.3	175.5	284.7	179.4	327.6	187.2	319.8	183.3	288.6	195	292.5	187.2	362.7	187.2	362.7	187.2	351	167.7	106901.205276489	91326.4995098114	153718.342588425	88213.3243560791	163781.928085327	91527.3495197296	148918.027351379	93214.4896030426	107865.285324097	93134.1495990753	165990.278194427	92953.3845901489	182019.108985901	96408.0047607422	174767.423627853	89317.9994106293	0.152412017871094	0.435251774671875	0.715821846011719	0.152412017871094	0.0151488308671875	0.570192492832031	0.0153247754765625	0.550407521507812	0.152412017871094
71	right	NA	8372987	male	Mauritius	NA	183.3	195	280.8	187.2	335.4	183.3	319.8	191.1	292.5	179.4	296.4	191.1	358.8	183.3	358.8	179.4	351	171.6	108549.76382637	97687.2079467773	153866.96251297	94201.1926631927	165842.523487091	94654.1777000427	150656.677251816	90853.0423908234	109770.853925705	96446.4228458405	164738.603397369	93354.3075942993	179471.464595795	92271.0825061798	173601.354118347	87170.077091217	0.157291961932617	0.439372437249023	0.704845496566406	0.157291961932617	0.0144393902490234	0.55578525740332	0.0145748918583984	0.559418394304688	0.157291961932617
72	left	NA	8372987	male	Mauritius	NA	183.3	167.7	230.1	175.5	327.6	183.3	331.5	175.5	300.3	187.2	241.8	187.2	347.1	179.4	354.9	183.3	339.3	171.6	93134.1971435547	88868.5172729492	142242.605636597	88470.7172851563	164797.864944458	86879.5173339844	155946.815216064	89763.5672454834	97092.3070220947	89644.2272491455	151988.705337524	91016.6372070313	174921.874633789	91314.987197876	172415.734710693	87297.207321167	0.148518029267578	0.421340599160156	0.684322392919922	0.148518029267578	0.0150460287714844	0.545489759109375	0.0145108286660156	0.530616375533203	0.148518029267578
72	right	NA	8372987	male	Mauritius	NA	187.2	171.6	253.5	163.8	335.4	179.4	331.5	183.3	304.2	163.8	226.2	167.7	343.2	163.8	366.6	167.7	347.1	179.4	98003.5498371124	86285.1642608643	149982.532403946	83593.7741279602	170791.593431473	89599.1894245148	157132.792757034	85260.8292102814	94408.3346595764	85260.8292102814	142089.12701416	83051.479101181	178885.848831177	84216.4091587067	175771.673677444	86867.6292896271	0.142759365910156	0.408234873644531	0.672517332326172	0.142759365910156	0.0145728732441406	0.521512671851562	0.0138923934140625	0.530774267460937	0.142759365910156
73	left	NA	8372987	male	Mauritius	NA	183.3	187.2	276.9	187.2	339.3	191.1	339.3	195	308.1	191.1	284.7	187.2	358.8	175.5	370.5	179.4	362.7	179.4	107640.52520752	96504.3346710205	155267.497512817	92324.119468689	171535.398300171	98641.7297744751	158634.367675781	95274.8596115112	106846.095169067	93175.2945098877	161755.342826843	92097.1394577026	182411.523826599	90773.0893936157	178722.098648071	89581.4443359375	0.148740913734375	0.410011257046875	0.735411021453125	0.148740913734375	0.018357538578125	0.544281740671875	0.018420487703125	0.564362511546875	0.148740913734375
73	right	NA	8372987	male	Mauritius	NA	191.1	198.9	284.7	191.1	335.4	195	331.5	198.9	308.1	179.4	284.7	198.9	362.7	191.1	366.6	183.3	347.1	195	109627.743499756	100289.283203125	156619.23500061	95645.5530548096	167626.595352173	96945.0330963135	157861.385040283	96218.8530731201	107028.783416748	99028.0231628418	165696.485290527	96046.863067627	179971.65574646	100709.703216553	176646.515640259	95186.9130401611	0.161093941785156	0.433150637194336	0.767279060666016	0.161093941785156	0.0193735657387695	0.585507792460449	0.0184911423505859	0.577057197310547	0.161093941785156
74	left	NA	8372987	male	Mauritius	NA	198.9	214.5	304.2	198.9	343.2	202.8	335.4	183.3	304.2	191.1	327.6	202.8	386.1	195	378.3	187.2	358.8	187.2	124607.281028748	102632.794967651	159807.097732544	99057.8597946167	170816.628265381	100911.529884338	156213.247558594	95672.0746307373	129638.671272278	103900.100028992	179081.483665466	97601.4047241211	192455.389312744	98509.3247680664	181162.133766174	93175.2945098877	0.165723443603516	0.456058575439453	0.808163140869141	0.165723443603516	0.0195926879882812	0.603442260742188	0.0201486755371094	0.621038092041016	0.165723443603516
74	right	NA	8372987	male	Mauritius	NA	198.9	191.1	296.4	175.5	339.3	187.2	335.4	183.3	308.1	163.8	323.7	179.4	382.2	175.5	390	183.3	370.5	183.3	122262.422483444	92439.7480964661	157014.321767807	88753.2731723785	170168.071496964	92680.573091507	159349.471719742	88234.5731830597	125059.697425842	91087.4231243134	175761.62138176	89123.7731647491	193713.346012115	90068.5481452942	189582.271097183	92328.5980987549	0.151506043632813	0.408278101298828	0.73284580418457	0.151506043632813	0.0169075449804688	0.554594551499023	0.0174114620239258	0.552210346979981	0.151506043632813
75	left	NA	8372987	male	Mauritius	NA	195	191.1	269.1	183.3	319.8	187.2	308.1	187.2	284.7	191.1	284.7	183.3	347.1	195	339.3	187.2	327.6	191.1	106436.373397827	96161.5230712891	148363.714736938	96409.9530792236	155663.734970093	95206.0230407715	145974.964660645	96027.7530670166	109646.853500366	94097.6430053711	160536.785125732	93849.2129974365	170435.765441895	93486.1229858398	164492.555252075	95225.1330413818	0.152961837996094	0.41888969578125	0.74722764496875	0.152961837996094	0.0183643670976563	0.558184099195313	0.0192829848515625	0.570285889605469	0.152961837996094
75	right	NA	8372987	male	Mauritius	NA	195	210.6	276.9	195	319.8	198.9	300.3	187.2	273	187.2	273	183.3	343.2	183.3	339.3	191.1	323.7	191.1	109626.60030365	100892.614883423	150746.812294006	98301.2597579956	157784.192634583	97658.1497268677	140003.091773987	94688.4945831299	107300.05519104	98301.2597579956	156061.92755127	89505.7843322754	170986.863273621	92418.6944732666	163287.457901001	94423.6845703125	0.156287316894531	0.430945166015625	0.763433551025391	0.156287316894531	0.0192951171875	0.575815161132813	0.0194987182617187	0.579769720458984	0.156287316894531
76	left	NA	8372987	male	Mauritius	NA	191.1	202.8	276.9	206.7	335.4	202.8	319.8	210.6	280.8	202.8	292.5	195	366.6	191.1	362.7	198.9	347.1	191.1	108397.125244141	103748.780021667	153924.532447815	99360.4998092651	164499.017959595	105016.085083008	147247.537124634	100552.144866943	110402.115341187	101081.764892578	166711.073066711	94783.0695877075	182449.35382843	96655.6546783447	172215.33833313	96201.6946563721	0.161447821044922	0.448869891357422	0.806142791748047	0.161447821044922	0.0196240112304687	0.597631799316406	0.0199998901367188	0.617756982421875	0.161447821044922
77	left	NA	8372987	male	Mauritius	NA	187.2	191.1	296.4	187.2	331.5	195	315.9	187.2	288.6	191.1	323.7	191.1	362.7	191.1	351	198.9	327.6	187.2	112297.127319336	96988.3263244629	159078.410369873	97980.4863891602	161530.730529785	98729.2864379883	147621.769622803	95490.7262268066	118568.327728271	96370.5662841797	173024.811279297	93862.0861206055	177236.811553955	95472.0062255859	166772.330871582	96876.0063171387	0.158938055755859	0.440157408802734	0.787168582109375	0.158938055755859	0.019195676909668	0.58858043962207	0.0181441744160156	0.601405699964355	0.158938055755859
78	left	NA	8372987	male	Mauritius	NA	191.1	175.5	265.2	171.6	323.7	179.4	327.6	175.5	300.3	171.6	296.4	175.5	351	179.4	347.1	167.7	343.2	175.5	104940.1668396	87590.8857116699	148819.849700928	84127.6854858398	159864.650421143	87141.605682373	153761.930023193	89987.0458679199	112727.687347412	87834.2457275391	166098.410827637	88639.2057800293	174204.171356201	87179.0456848145	170235.531097412	84913.9255371094	0.14427265553125	0.397285831234375	0.7183553478125	0.14427265553125	0.017823912484375	0.536113362484375	0.01784705040625	0.543856853671875	0.14427265553125
78	right	NA	8372987	male	Mauritius	NA	195	183.3	273	183.3	319.8	187.2	312	187.2	292.5	187.2	292.5	187.2	347.1	202.8	347.1	187.2	335.4	191.1	109189.607116699	92439.366027832	151272.16986084	92869.9260559082	157075.370239258	92252.166015625	148932.169708252	91203.8459472656	111641.927276611	89949.6058654785	163964.330688477	94872.9661865234	172725.291259766	96145.9262695313	168213.770965576	94517.2861633301	0.146964367109375	0.412279204609375	0.74388418828125	0.146964367109375	0.017870188328125	0.56308446675	0.01775449871875	0.55745423909375	0.146964367109375
79	left	NA	8372987	male	Mauritius	NA	198.9	179.4	280.8	179.4	315.9	183.3	304.2	187.2	269.1	187.2	300.3	171.6	347.1	175.5	351	183.3	343.2	175.5	112914.887359619	92851.2060546875	151028.809844971	88938.7257995605	156869.45022583	94105.4461364746	141593.929229736	92064.966003418	116153.447570801	90829.4459228516	161980.010559082	88714.0857849121	174578.571380615	88845.125793457	171751.851196289	87609.6057128906	0.149654283982422	0.406710759521484	0.737005722817383	0.149654283982422	0.0177425182041016	0.548475236657227	0.0176279517929687	0.55987077568457	0.149654283982422
79	right	NA	8372987	male	Mauritius	NA	195	198.9	280.8	187.2	319.8	195	308.1	191.1	273	179.4	284.7	191.1	351	198.9	351	206.7	331.5	187.2	111922.727294922	98111.5263977051	153031.849975586	95546.8862304688	156382.730194092	99384.4864807129	142267.849273682	91185.1259460449	109695.047149658	98841.6064453125	161249.930511475	98467.2064208984	175046.571411133	98092.8063964844	169262.091033936	99908.6465148926	0.154440388155273	0.427454951671387	0.770513396625977	0.154440388155273	0.0180827728105469	0.581987442234863	0.0190191472939453	0.578878985958008	0.154440388155273
8	left	NA	8344960	female	Mauritius	NA	198.9	183.3	273	195	335.4	195	323.7	187.2	296.4	191.1	327.6	171.6	370.5	187.2	362.7	179.4	343.2	179.4	109098.169546127	93134.7296123505	153805.039360046	96452.4595985413	166875.329305649	97405.619594574	152943.529363632	94381.1696071625	121122.649496078	87745.7096347809	177139.129262924	88130.6396331787	185626.9192276	92163.239616394	174389.629274368	91796.6396179199	0.146975295476562	0.406750040625	0.752178091429688	0.146975295476562	0.0170510796015625	0.547683034773437	0.0166679092734375	0.57752610840625	0.146975295476562
80	left	NA	8372987	male	Mauritius	NA	210.6	214.5	280.8	210.6	319.8	206.7	312	198.9	292.5	202.8	308.1	198.9	354.9	198.9	354.9	195	343.2	195	115979.625724792	107756.030321121	151127.37746048	102172.400045395	159724.757884979	99822.4549293518	148295.392320633	99400.6699085236	122587.591051102	106812.035274506	166150.958202362	98456.674861908	179849.928878784	98958.7998867035	171553.823469162	97171.2347984314	0.169783532226563	0.472837149984375	0.76819391428125	0.169783532226563	0.0159174835703125	0.597114256789062	0.0176130995	0.61038622440625	0.169783532226563
80	right	NA	8372987	male	Mauritius	NA	210.6	195	288.6	198.9	327.6	195	315.9	183.3	284.7	183.3	300.3	198.9	358.8	183.3	354.9	187.2	347.1	195	118415	98260.5	154451	98728.5	159228.5	98806.5	148250	91611	118122.5	97870.5	167496.5	96057	177285.5	93970.5	173873	95472	0.16273413	0.439116327	0.754906932	0.16273413	0.020294001	0.575442504	0.020701044	0.57758571	0.16273413
81	left	NA	8372987	male	Mauritius	NA	202.8	191.1	269.1	195	315.9	187.2	319.8	198.9	292.5	187.2	300.3	202.8	354.9	187.2	354.9	175.5	347.1	187.2	110127.5	93658.5	147431	95784	157473.5	92800.5	150297.5	97324.5	114417.5	95842.5	166034	95004	174419	90265.5	172937	90226.5	0.156370656	0.437422206	0.713357658	0.156370656	0.02028078	0.550518852	0.020255742	0.55972449	0.156370656
81	right	NA	8372987	male	Mauritius	NA	206.7	195	276.9	191.1	323.7	195	315.9	195	296.4	187.2	300.3	195	351	195	351	218.4	351	183.3	115100	100015.5	150395	96505.5	158078	98163	150648.5	96291	116465	98787	165117.5	94653	175628	99411	173054	95179.5	0.15871128	0.44271123	0.731415165	0.15871128	0.01453959	0.570624405	0.01519362	0.57376878	0.15871128
82	left	NA	8372987	male	Mauritius	NA	195	187.2	292.5	195	339.3	191.1	327.6	187.2	304.2	195	312	187.2	366.6	179.4	358.8	187.2	351	187.2	111740.354085922	98396.2280044556	159302.78295517	95107.1627368927	167122.698591232	97667.5129451752	153394.282474518	95441.9777641296	116289.899456024	93590.6476135254	171434.903942108	90715.1773796082	181913.644794464	92960.4075622559	173010.504070282	87879.0971488953	0.15314832421875	0.434354172205078	0.709272430658203	0.15314832421875	0.0143193683144531	0.546790566902344	0.0147107473652344	0.56780592028125	0.15314832421875
82	right	NA	8372987	male	Mauritius	NA	191.1	195	300.3	198.9	339.3	183.3	323.7	183.3	312	179.4	300.3	195	358.8	187.2	358.8	195	354.9	195	114871.859340668	97903.8529644012	160602.653060913	92999.7975654602	166472.763538361	94890.5177192688	154438.117559433	90931.8223972321	112035.779109955	96466.1178474426	166727.798559189	92093.8274917603	178998.784557343	96269.1678314209	174290.679174423	98435.6180076599	0.153853608594727	0.418005527220703	0.685307858264648	0.153853608594727	0.0133977216269531	0.537577228643555	0.0144139836972656	0.537924451517578	0.153853608594727
83	left	NA	8372987	male	Mauritius	NA	191.1	183.3	265.2	171.6	323.7	175.5	312	183.3	288.6	183.3	265.2	183.3	343.2	183.3	351	183.3	331.5	183.3	105831.85360527	90183.4123363495	147505.476995468	87426.1121120453	160032.49801445	91463.5874404907	146225.301891327	91227.2474212646	106501.483659744	91936.2674789429	153591.23249054	90597.0073699951	173681.134124756	93826.9876327515	167436.818616867	91975.6574821472	0.146807524907227	0.407707404908203	0.676534129057617	0.146807524907227	0.0141260427773438	0.531284872658203	0.0138719772597656	0.524958641270508	0.146807524907227
83	right	NA	8372987	male	Mauritius	NA	187.2	183.3	261.3	210.6	315.9	198.9	312	202.8	292.5	195	265.2	187.2	335.4	187.2	343.2	214.5	331.5	183.3	103667.520116806	100003.219938278	145624.087188721	94580.2696704865	158459.402822495	97834.0398311615	146969.782255173	94399.5046615601	103808.115123749	91326.4995098114	149801.76739502	95524.2647171021	170570.658420563	99802.36992836	165930.023191452	100505.344963074	0.159382516044922	0.441702108923828	0.738559225445312	0.159382516044922	0.0162961663203125	0.569791390185547	0.0151031172675781	0.579070660595703	0.159382516044922
84	left	NA	8372987	male	Mauritius	NA	214.5	171.6	280.8	179.4	327.6	187.2	323.7	179.4	300.3	175.5	300.3	175.5	354.9	175.5	354.9	175.5	347.1	171.6	117300.546401978	87993.3572998047	153082.655303955	90419.9372253418	163564.6849823	91653.1171875	154474.95526123	89922.6872406006	120980.196289063	88172.3672943115	165295.114929199	88311.5972900391	176672.194580078	86561.27734375	173489.794677734	85546.8873748779	0.146407258067383	0.423918568226562	0.691935188546875	0.146407258067383	0.0141346287646484	0.540870806594727	0.0149251368779297	0.545923184536133	0.146407258067383
84	right	NA	8372987	male	Mauritius	NA	206.7	179.4	273	175.5	327.6	179.4	323.7	179.4	304.2	179.4	292.5	175.5	354.9	167.7	354.9	179.4	351	179.4	113237.174207687	89395.6122722626	151188.442295074	86086.8520030975	165940.998495102	90281.8873443604	155816.767671585	89218.357257843	119047.199680328	89277.4422626495	162887.273246765	84373.3868637085	179747.194618225	86992.8220767975	172281.789011002	88036.6571617126	0.145604948124023	0.402338153636719	0.6607058473125	0.145604948124023	0.0130843741552734	0.517455239651367	0.0139481969150391	0.518556190227539	0.145604948124023
85	left	NA	8372987	male	Mauritius	NA	202.8	187.2	296.4	183.3	335.4	187.2	319.8	187.2	296.4	191.1	312	183.3	366.6	175.5	362.7	183.3	362.7	175.5	117428.643974304	92050.923116684	158637.605369568	91077.483083725	164153.765556335	93815.2831764221	153202.565185547	94362.8431949615	121079.0440979	92050.923116684	171616.805809021	90286.5630569458	180763.086118698	89880.9630432129	180215.526100159	90813.8430747986	0.157332488820313	0.432954733585938	0.717842423953125	0.157332488820313	0.0154424093359375	0.556548034195313	0.015901629671875	0.562905084335937	0.157332488820313
85	right	NA	8372987	male	Mauritius	NA	202.8	198.9	300.3	187.2	335.4	191.1	323.7	187.2	296.4	195	315.9	191.1	370.5	191.1	370.5	198.9	366.6	198.9	118827.964021683	94890.1232128143	159306.845392227	92578.2031345367	164417.405565262	92253.7231235504	153587.885198593	93450.2431640625	120653.164083481	95964.9632492065	172914.725852966	97871.2833137512	185366.646274567	97830.7233123779	182709.966184616	98479.6833343506	0.159151361523438	0.446479222695312	0.734635481335937	0.159151361523438	0.015901629671875	0.583470951929687	0.0162077765625	0.565534345867188	0.159151361523438
86	left	NA	8372987	female	Mauritius	NA	198.9	183.3	288.6	187.2	323.7	198.9	323.7	187.2	308.1	202.8	296.4	175.5	347.1	175.5	354.9	179.4	351	179.4	117968.040822983	93696.5296268463	152111.542509079	90442.7594661713	164424.648117065	96628.9397716522	156429.817722321	93957.63463974	119213.310884476	93073.8945960999	161631.832979202	87048.3942985535	176314.968704224	88313.7493610382	171473.483465195	90101.3144493103	0.15504238978125	0.438260427492188	0.716991877664062	0.15504238978125	0.0161253234492187	0.553882427542969	0.015236803171875	0.570007750992187	0.15504238978125
86	right	NA	8372987	female	Mauritius	NA	202.8	218.4	288.6	202.8	331.5	210.6	327.6	206.7	304.2	191.1	308.1	191.1	347.1	191.1	347.1	206.7	343.2	226.2	114359	107640	155757.5	106938	163401.5	104500.5	156752	99840	119331.5	104110.5	166541	96954	172196	96876	170538.5	104968.5	0.166945038	0.459964752	0.760888128	0.166945038	0.019805058	0.5879757	0.02270112	0.590371002	0.166945038
87	left	NA	8372987	male	Mauritius	NA	191.1	187.2	288.6	187.2	339.3	191.1	335.4	210.6	312	202.8	308.1	191.1	358.8	179.4	370.5	191.1	366.6	187.2	113827.577119827	94266.9017562866	156905.97792244	94451.1767597198	170911.878183365	100266.076868057	158359.702949524	101678.851894379	113233.802108765	97809.0768222809	166324.478097916	90438.0766849518	182746.428403854	93550.2767429352	179715.128347397	93181.7267360687	0.15762539184375	0.433717493165039	0.712634816826172	0.15762539184375	0.0149608364814453	0.549652509896484	0.0153919580722656	0.566347005541016	0.15762539184375
87	right	NA	8372987	male	Mauritius	NA	191.1	171.6	284.7	187.2	339.3	171.6	331.5	175.5	304.2	179.4	304.2	175.5	366.6	195	374.4	171.6	366.6	179.4	111145.352069855	89271.001663208	155657.00289917	89967.151676178	169376.253154755	87940.1266384125	155104.17788887	89209.5766620636	115301.777147293	86916.376619339	167860.103126526	88554.3766498566	186042.903465271	89066.2516593933	181660.253383636	86363.5516090393	0.148721318642578	0.439598155356445	0.705864654741211	0.148721318642578	0.0163825399511719	0.550961073251953	0.0156428600537109	0.56247633684082	0.148721318642578
88	left	NA	8372987	male	Mauritius	NA	191.1	183.3	273	183.3	331.5	179.4	323.7	179.4	292.5	187.2	288.6	183.3	358.8	179.4	351	167.7	335.4	175.5	106940.670173645	92153.8844604492	152827.462394714	90129.9793624878	166201.368041992	89505.7843322754	150841.387298584	92267.3744659424	108983.490272522	92910.4844970703	165254.617996216	90886.5793991089	178155.648620605	86498.2991867065	167070.458084106	84096.0940704346	0.149357049560547	0.415213067626953	0.735250463867188	0.149357049560547	0.0185120361328125	0.553881060791016	0.0181439880371094	0.559926446533203	0.149357049560547
88	right	NA	8372987	male	Mauritius	NA	191.1	175.5	280.8	171.6	335.4	171.6	319.8	175.5	296.4	183.3	288.6	175.5	354.9	179.4	358.8	175.5	335.4	179.4	108189.06023407	88995.0793075562	154132.597457886	86252.4041748047	165596.088012695	89108.5693130493	151597.987335205	85684.9541473389	108378.210243225	88408.7142791748	163571.182914734	85741.6991500854	180406.533729553	90470.4493789673	169605.068206787	88881.589302063	0.142536413574219	0.397006433105469	0.720528540039063	0.142536413574219	0.0176819702148437	0.541022869873047	0.0177211242675781	0.541109008789063	0.142536413574219
89	left	NA	8372987	male	Mauritius	NA	183.3	187.2	288.6	195	347.1	198.9	327.6	198.9	296.4	183.3	300.3	183.3	374.4	191.1	370.5	195	362.7	183.3	108787.626663208	95233.3170776367	162371.285018921	96367.0470428467	169094.104812622	98177.0369873047	153957.8152771	94835.5170898438	110677.176605225	93781.3471221924	171838.924728394	92568.0571594238	184568.524337769	96923.9670257568	180133.054473877	92031.0271759033	0.155229516699219	0.441268085347656	0.731885491136719	0.155229516699219	0.014846532546875	0.567134074474609	0.0150980217080078	0.576074947754883	0.155229516699219
89	right	NA	8372987	male	Mauritius	NA	195	195	288.6	191.1	347.1	187.2	327.6	179.4	304.2	171.6	292.5	183.3	370.5	198.9	378.3	171.6	362.7	183.3	110735.909004211	96485.8128490448	161449.538129807	92507.4225254059	170904.138898849	91857.4874725342	154024.522525787	86342.8870239258	109534.513906479	94437.5326824188	169386.623775482	93826.9876327515	188373.605319977	92468.0325222015	179982.534637451	90340.9723491669	0.157066145648437	0.430197538945312	0.723399478734375	0.157066145648437	0.019134876328125	0.55671531815625	0.0199188161953125	0.557828007	0.157066145648437
9	left	NA	8344960	female	Mauritius	NA	191.1	198.9	280.8	202.8	323.7	202.8	315.9	198.9	292.5	191.1	304.2	195	351	198.9	351	187.2	339.3	179.4	109220.822751999	102239.472894669	149530.221921921	99182.8479576111	159775.546710968	103906.722860336	153106.546848297	98256.5979766846	118149.87256813	100349.922933578	161441.796676636	97719.3729877472	176485.096366882	96163.2730197906	171983.521459579	90624.2981338501	0.164540196413574	0.454999484492188	0.828484746342773	0.164540196413574	0.0196151589453125	0.614477947021484	0.0197279761938477	0.629663148674316	0.164540196413574
9	right	NA	8344960	female	Mauritius	NA	187.2	210.6	288.6	210.6	319.8	198.9	315.9	195	296.4	214.5	288.6	195	343.2	191.1	347.1	195	331.5	187.2	114648.647640228	104814.447841644	150067.446910858	101720.77290535	160535.071695328	98386.2729740143	152643.421857834	102684.072885513	112129.247692108	101405.847911835	156551.196777344	94644.2230510712	172539.271448135	96681.9730091095	169593.796508789	99960.8979415894	0.166503216538086	0.451532234387207	0.822129374675293	0.166503216538086	0.0186073248583984	0.615011948664551	0.0208711909790039	0.619171144560547	0.166503216538086
91	right	NA	8372987	male	Mauritius	NA	195	191.1	300.3	187.2	351	191.1	339.3	206.7	304.2	195	312	195	366.6	202.8	366.6	191.1	358.8	195	119606.866889954	97239.2865371704	162733.237571716	92567.4764633179	174278.627754211	100270.171585083	158138.647499084	104613.796653748	121865.551925659	100366.696586609	168466.822662354	96602.2215270996	183371.282897949	97470.9465408325	176227.432785034	100830.016593933	0.159504434325195	0.443026234385742	0.761961782646484	0.159504434325195	0.0200327597939453	0.585992847490234	0.0201223736035156	0.578840036144531	0.159504434325195
92	left	NA	8372987	male	Mauritius	NA	183.3	183.3	241.8	183.3	304.2	183.3	312	198.9	296.4	187.2	257.4	179.4	331.5	195	343.2	179.4	335.4	179.4	97227.5263366699	91915.2059936523	140452.009155273	93487.6860961914	152732.329956055	94273.9261474609	150074.089782715	97437.6063537598	99698.5664978027	92196.0060119629	151216.009857178	92851.2060546875	167839.370941162	91016.6459350586	168195.050964355	90455.0458984375	0.150990892112305	0.420099754102539	0.751784789853516	0.150990892112305	0.0182695236953125	0.558572356358398	0.0179487377441406	0.577093926158203	0.150990892112305
92	right	NA	8372987	male	Mauritius	NA	191.1	206.7	253.5	195	308.1	198.9	315.9	191.1	292.5	191.1	273	191.1	351	198.9	347.1	195	339.3	195	102230.834945679	100079.269844055	141837.846862793	98982.1997909546	157008.677597046	102557.134963989	147966.307159424	96806.9746856689	106713.690162659	101119.594894409	156099.757553101	97033.9546966553	175299.483482361	98376.9197616577	168016.208129883	95823.3946380615	0.16170056484375	0.449527570265625	0.801570551828125	0.16170056484375	0.019490622828125	0.6049725658125	0.02003355903125	0.606601374421875	0.16170056484375
93	left	NA	8372987	male	Mauritius	NA	191.1	195	304.2	191.1	358.8	195	339.3	191.1	308.1	206.7	319.8	167.7	386.1	175.5	382.2	171.6	370.5	171.6	113201.313613892	93161.2529754639	169059.845397949	93161.2529754639	173971.11555481	94957.5930328369	159351.965087891	96199.7430725098	115953.153701782	89224.5928497314	179016.155715942	89549.4628601074	190940.796096802	88383.752822876	186469.055953979	88861.5028381348	0.153648804316406	0.427884161789063	0.74997551025	0.153648804316406	0.0195465882070312	0.562513584609375	0.0196664079140625	0.576133091308594	0.153648804316406
93	right	NA	8372987	male	Mauritius	NA	187.2	171.6	312	179.4	354.9	167.7	335.4	175.5	304.2	171.6	315.9	175.5	386.1	175.5	382.2	187.2	370.5	175.5	117741.135696411	90716.3443908691	168413.423149109	87254.8992233276	174240.243431091	87122.4942169189	156326.737564087	87330.5592269897	114317.520530701	87179.2392196655	178078.988616943	88711.3542938232	194554.954414368	91907.9894485474	185209.943962097	88503.2892837524	0.144216896554688	0.399398042003906	0.721240342382813	0.144216896554688	0.0174173113476562	0.544924159277344	0.0179004761367187	0.540396437625	0.144216896554688
94	left	NA	8372987	male	Mauritius	NA	187.2	198.9	276.9	191.1	343.2	195	327.6	202.8	296.4	198.9	323.7	195	386.1	191.1	390	191.1	378.3	183.3	104823.5	97266	159306.5	95062.5	167087	102453	153515	101029.5	114729.5	97987.5	180932	96232.5	192768.5	95589	190038.5	94263	0.156303888	0.438265152	0.744513276	0.156303888	0.01973829	0.56990661	0.02065635	0.572477178	0.156303888
94	right	NA	8372987	male	Mauritius	NA	191.1	202.8	296.4	191.1	347.1	222.3	331.5	198.9	304.2	206.7	319.8	195	386.1	191.1	382.2	202.8	366.6	198.9	115364.234380722	98927.9930477142	160898.078084946	103083.638385773	170372.373855591	107377.148735046	154950.187601089	98514.3980140686	116309.594457626	99617.3181037903	178505.409517288	95619.2327785492	193238.270715714	100424.813169479	184551.775009155	101173.223230362	0.162158550626953	0.457802882291016	0.754281021498047	0.162158550626953	0.014634173203125	0.588055532039062	0.0156381455507812	0.593756052996094	0.162158550626953
95	left	NA	8372987	male	Mauritius	NA	187.2	202.8	280.8	195	323.7	230.1	327.6	202.8	296.4	198.9	284.7	198.9	343.2	191.1	354.9	195	343.2	198.9	112272.119129181	101704.988273621	149987.047197342	100700.54319191	164601.738386154	103812.353445053	151897.462352753	99755.1831150055	110440.483980179	101803.463281631	154989.577604294	97923.5479660034	175394.599264145	100582.373182297	170391.068857193	97746.2929515839	0.157181230089844	0.442760313556641	0.739808504859375	0.157181230089844	0.0146682061640625	0.568333431175781	0.0154254395449219	0.58414174153125	0.157181230089844
95	right	NA	8372987	male	Mauritius	NA	183.3	191.1	269.1	183.3	323.7	179.4	327.6	183.3	304.2	198.9	276.9	187.2	339.3	187.2	347.1	179.4	339.3	179.4	103158.756835938	92806.7371520996	147036.095489502	89922.6872406006	161893.925033569	90559.1672210693	156463.955200195	95989.1370544434	103596.33682251	95412.3270721436	154872.755249023	92369.1571655273	172256.614715576	88112.6972961426	169551.574798584	90539.2772216797	0.158531450595703	0.444250616578125	0.733940622052734	0.158531450595703	0.0157452418125	0.571257054509766	0.0156243901757813	0.575564552132813	0.158531450595703
96	left	NA	8372987	male	Mauritius	NA	198.9	195	296.4	191.1	354.9	195	343.2	191.1	304.2	187.2	319.8	187.2	370.5	183.3	362.7	183.3	351	183.3	112777.622678757	97645.2729892731	161682.621671677	94644.2230510712	174836.371400833	97460.0229930878	161035.246685028	92828.7730884552	116890.17259407	95996.5480232239	171982.521459579	90161.1731433868	183746.896217346	91180.048122406	178096.771333694	91809.898109436	0.153965459650879	0.418740020812988	0.763863026381836	0.153965459650879	0.0176972657202148	0.560867190517578	0.0182087039135742	0.585829887043457	0.153965459650879
97	left	NA	8372987	female	Mauritius	NA	191.1	202.8	284.7	191.1	343.2	195	339.3	198.9	304.2	198.9	308.1	175.5	362.7	179.4	362.7	183.3	362.7	179.4	111165.947711945	97311.8229961395	157088.421766281	94051.4230632782	171168.421476364	101424.372911453	160905.571687698	98849.3979644775	116834.597595215	92680.573091507	168296.046535492	91235.6231212616	182376.046245575	89568.3731555939	181449.796264648	91457.923116684	0.154890925515625	0.419214355519531	0.750400731433594	0.154890925515625	0.0171011676074219	0.553224643125	0.0176998955761719	0.581589380644531	0.154890925515625
97	right	NA	8372987	female	Mauritius	NA	187.2	175.5	284.7	179.4	339.3	179.4	335.4	179.4	308.1	171.6	284.7	171.6	354.9	183.3	370.5	179.4	354.9	175.5	112295.972688675	88049.3231868744	155217.39680481	86734.0482139587	170316.271493912	89549.8481559753	159571.771715164	86585.8482170105	108146.372774124	87715.8731937408	160663.746692657	86419.1232204437	181523.896263123	89234.9231624603	181005.196273804	90050.0231456757	0.142533311799316	0.393453914841309	0.720067370500488	0.142533311799316	0.0167646431323242	0.539762843891602	0.0169827564794922	0.540011041838379	0.142533311799316
98	left	NA	8372987	female	Mauritius	NA	195	191.1	253.5	191.1	304.2	183.3	304.2	191.1	280.8	202.8	265.2	206.7	327.6	187.2	327.6	198.9	312	187.2	105465.300102234	95596.4146270752	138943.851722717	91359.4544219971	151750.307342529	95407.2646179199	141951.336868286	95917.9696426392	108207.975234985	99492.9048156738	149706.487243652	94177.7895584106	165104.297988892	96447.5896682739	156251.077560425	96712.3996810913	0.1536273395625	0.432625730203125	0.764265326625	0.1536273395625	0.0203010928125	0.58416788	0.01912079671875	0.573301287296875	0.1536273395625
98	right	NA	8372987	female	Mauritius	NA	191.1	183.3	261.3	183.3	308.1	179.4	300.3	175.5	280.8	183.3	249.6	187.2	323.7	191.1	323.7	198.9	315.9	187.2	105958.623382568	90504.962890625	142420.504547119	91441.3529205322	150446.704803467	89874.3328704834	144083.07460022	90619.6228942871	101773.533248901	90715.1728973389	145802.974655151	93734.5529937744	161071.865142822	97002.3630981445	158090.705047607	97824.0931243896	0.147921422320312	0.41256321525	0.727728984644531	0.147921422320312	0.0186119944921875	0.555100738734375	0.019330912734375	0.547248553933594	0.147921422320312
99	left	NA	8372987	female	Mauritius	NA	195	183.3	273	183.3	335.4	187.2	323.7	179.4	288.6	191.1	276.9	171.6	354.9	171.6	358.8	175.5	362.7	179.4	106341.156738281	92408.9371643066	155469.455230713	94218.9271087646	164360.284957886	92011.1371765137	150914.645370483	94576.9470977783	106440.606735229	89365.7672576904	161078.435058594	85845.2373657227	177885.484542847	86541.3873443604	178283.28453064	87575.6673126221	0.151856093124023	0.436732608407227	0.716761453308594	0.151856093124023	0.0148118443867188	0.544656146693359	0.0152367743486328	0.578789296287109	0.151856093124023
99	right	NA	8372987	female	Mauritius	NA	191.1	202.8	265.2	191.1	323.7	202.8	315.9	191.1	288.6	187.2	257.4	195	347.1	191.1	358.8	187.2	351	187.2	104956.443552017	98175.4833240509	149491.325059891	99716.763376236	160503.365432739	99311.1633625031	148761.245035172	92740.4431400299	101833.323446274	97627.9233055115	152127.725149155	95863.5632457733	175693.085947037	95579.6432361603	174415.445903778	93369.1231613159	0.162925421329102	0.454288136994141	0.739048090344727	0.162925421329102	0.0158104500351562	0.579116524256836	0.0156295524375	0.582779700609375	0.162925421329102
[truncated: 33 more columns]
